# Supplementary material for: 1-(3-Fluoro­phen­yl)-4,4,6-trimethyl-3,4-dihydro­pyrimidine-2(1H)-thione
Source: Acta Crystallogr Sect E Struct Rep Online. 2011 Jun 25;67(Pt 7):o1810. doi: 10.1107/S1600536811023671 (PMC3152063; doi:10.1107/S1600536811023671)
Supplement: Supplementary file 2 [file e-67-o1810-Isup2.hkl]

# 
# h,k,l, Fc-squared, Fo-squared, sigma(Fo-squared) and status flag 
# 
data_I
_shelx_title ' test1 in P2(1)/c' 
_shelx_refln_list_code          4 
_shelx_F_calc_maximum      177.36 
_exptl_crystal_F_000       528.00 
_reflns_d_resolution_high  0.8257 
 
loop_ 
 _symmetry_equiv_pos_as_xyz 
 'x, y, z' 
 '-x, y+1/2, -z+1/2' 
 '-x, -y, -z' 
 'x, -y-1/2, z-1/2' 
 
_cell_length_a     8.8137 
_cell_length_b    14.9971 
_cell_length_c    10.2154 
_cell_angle_alpha  90.000 
_cell_angle_beta   95.711 
_cell_angle_gamma  90.000 
 
_shelx_F_squared_multiplier     1.000 
 
loop_ 
 _refln_index_h 
 _refln_index_k 
 _refln_index_l 
 _refln_F_squared_calc 
 _refln_F_squared_meas 
 _refln_F_squared_sigma 
 _refln_observed_status 
   1   0   0     4948.04     5462.29    101.40 o 
   2   0   0     1596.79     1857.60     29.28 o 
   3   0   0     1055.13      971.41     17.33 o 
   4   0   0      703.70      764.08     20.11 o 
   5   0   0       45.73       55.41      3.50 o 
   6   0   0      451.19      410.80     23.88 o 
   7   0   0      687.34      707.70     17.40 o 
   8   0   0     1039.69     1027.57     35.92 o 
   9   0   0        4.47        7.43      6.07 o 
  10   0   0       48.96       37.17      9.49 o 
   1   1   0      209.62      187.91      3.31 o 
   2   1   0      395.55      379.20      8.45 o 
   3   1   0       53.98       40.98      1.82 o 
   4   1   0     1067.36      998.56     13.24 o 
   5   1   0      184.25      176.38      4.11 o 
   6   1   0        2.09        6.60      1.86 o 
   7   1   0      253.66      242.28      7.64 o 
   8   1   0       17.13       16.76      3.33 o 
   9   1   0       25.96       19.17      5.02 o 
  10   1   0        5.83        1.99      5.68 o 
   0   2   0     5453.02     6653.26    147.38 o 
   1   2   0     4693.97     5114.51     63.59 o 
   2   2   0       40.79       33.90      1.76 o 
   3   2   0      143.08      144.11      3.96 o 
   4   2   0      419.40      474.43      9.10 o 
   5   2   0       72.62       60.87      3.07 o 
   6   2   0        4.53        8.14      2.96 o 
   7   2   0      114.73      110.02      5.17 o 
   8   2   0      227.01      227.14      8.19 o 
   9   2   0       43.45       44.50      4.45 o 
  10   2   0        0.65        1.43      6.61 o 
   1   3   0     1387.73     1692.45     28.52 o 
   2   3   0      171.11      158.49      4.65 o 
   3   3   0       92.89      119.52      3.75 o 
   4   3   0     1452.23     1288.11     21.92 o 
   5   3   0       18.71       21.85      2.36 o 
   6   3   0        0.34        1.96      1.61 o 
   7   3   0      243.14      239.78     10.67 o 
   8   3   0       49.27       44.65      4.85 o 
   9   3   0       84.64       77.00      5.38 o 
  10   3   0       35.11       43.26      5.16 o 
   0   4   0    31455.61    36794.82    798.49 o 
   1   4   0      387.09      391.78      9.05 o 
   2   4   0      735.19      807.80     10.81 o 
   3   4   0     1240.24     1258.52     15.55 o 
   4   4   0     1674.87     1820.96     26.54 o 
   5   4   0      126.56      133.65      4.77 o 
   6   4   0      167.92      150.24      5.49 o 
   7   4   0       30.02       23.54      2.74 o 
   8   4   0       44.61       46.49      4.11 o 
   9   4   0       67.20       68.29      5.17 o 
  10   4   0       32.24       27.94      4.90 o 
   1   5   0     1435.27     1494.10     26.93 o 
   2   5   0      486.71      491.98      9.38 o 
   3   5   0      153.29      137.77      3.53 o 
   4   5   0       22.77       22.22      2.11 o 
   5   5   0       18.03       21.52      3.26 o 
   6   5   0        5.08        3.80      2.02 o 
   7   5   0        1.34        0.97      2.14 o 
   8   5   0        2.61       -0.69      2.59 o 
   9   5   0       25.37       24.24      3.90 o 
  10   5   0        3.26        6.10      3.76 o 
   0   6   0     2478.80     2926.59     69.37 o 
   1   6   0      104.96       96.05      4.66 o 
   2   6   0      137.12      125.47      4.41 o 
   3   6   0       81.07       60.76      2.53 o 
   4   6   0       27.83       38.22      2.76 o 
   5   6   0        0.05        3.27      2.02 o 
   6   6   0      159.21      153.58      5.88 o 
   7   6   0        1.50        3.09      2.26 o 
   8   6   0        5.60        6.35      2.97 o 
   9   6   0        1.95        7.52      3.30 o 
  10   6   0        2.31        3.44      3.63 o 
   1   7   0        0.12        7.10      4.64 o 
   2   7   0      352.19      386.98     10.94 o 
   3   7   0       22.02       19.24      2.07 o 
   4   7   0      472.31      419.18      9.73 o 
   5   7   0      209.74      200.31      6.70 o 
   6   7   0        8.66        5.22      2.35 o 
   7   7   0      338.90      355.44     14.83 o 
   8   7   0       71.98       67.86      5.15 o 
   9   7   0        2.94        6.44      4.42 o 
   0   8   0     3065.36     3451.44     57.08 o 
   1   8   0       16.85       16.40      3.15 o 
   2   8   0       42.30       41.48      3.91 o 
   3   8   0        3.30       11.94      1.89 o 
   4   8   0        9.90       11.07      3.23 o 
   5   8   0       40.04       38.04      4.07 o 
   6   8   0      105.80      112.40      6.23 o 
   7   8   0       25.02       25.22      3.60 o 
   8   8   0       36.76       35.38      4.21 o 
   9   8   0       19.07       31.52      4.42 o 
   1   9   0      268.41      296.26      9.97 o 
   2   9   0        1.36        6.98      2.08 o 
   3   9   0        1.37       11.06      2.04 o 
   4   9   0       73.55       66.99      4.31 o 
   5   9   0       29.95       26.28      3.17 o 
   6   9   0        7.85        4.67      5.28 o 
   7   9   0        9.73       11.04      3.12 o 
   8   9   0        0.30       -2.18      3.08 o 
   9   9   0       14.25       18.79      5.13 o 
   0  10   0     1004.91     1061.42     22.85 o 
   1  10   0        0.20        5.05      2.83 o 
   2  10   0       34.15       40.63      5.46 o 
   3  10   0     1218.81     1220.00     18.26 o 
   4  10   0     1123.90     1173.53     21.28 o 
   5  10   0      153.36      151.36      6.58 o 
   6  10   0       66.58       74.40      7.58 o 
   7  10   0        3.50        3.44      3.28 o 
   8  10   0        2.18        3.88      3.05 o 
   1  11   0      317.62      299.73     10.73 o 
   2  11   0        3.15        3.73      4.64 o 
   3  11   0       59.74       61.75      3.74 o 
   4  11   0      115.48      115.55      6.07 o 
   5  11   0       34.11       33.06      4.11 o 
   6  11   0        4.65        4.32      3.22 o 
   7  11   0       36.34       38.04      4.87 o 
   8  11   0       48.44       69.49      5.73 o 
   0  12   0       10.67       19.82      7.27 o 
   1  12   0        0.03        7.18      4.60 o 
   2  12   0       62.32       65.86     10.17 o 
   3  12   0      217.57      211.27      8.03 o 
   4  12   0      518.43      555.27     13.87 o 
   5  12   0       76.71       68.43      6.45 o 
   6  12   0        1.48       -1.26      4.39 o 
   7  12   0        0.68        6.44      6.78 o 
   1  13   0       97.17       89.73      4.81 o 
   2  13   0       46.25       48.37      4.54 o 
   3  13   0        9.06       16.28      4.50 o 
   4  13   0       80.19       77.12      6.94 o 
   5  13   0       15.89       15.43      4.92 o 
   6  13   0        2.60        3.84      4.86 o 
   7  13   0        1.73        5.91      4.37 o 
   0  14   0      812.49      766.36     31.46 o 
   1  14   0      128.17      115.16      8.01 o 
   2  14   0        7.69        9.31      6.84 o 
   3  14   0      110.59      117.92      8.27 o 
   4  14   0       16.86       24.76      5.61 o 
   5  14   0       11.14       12.29      5.53 o 
   6  14   0       40.92       49.79      7.52 o 
   1  15   0      129.92      111.43      9.02 o 
   2  15   0       18.80       21.93      7.51 o 
   3  15   0        8.36       18.80      8.39 o 
   4  15   0       25.05       21.86     15.01 o 
   5  15   0       26.50       27.96      5.28 o 
   0  16   0       19.66       16.63      8.54 o 
   1  16   0       11.89        7.51      5.58 o 
   2  16   0        3.22       16.23      8.50 o 
   3  16   0        0.34       18.13      5.46 o 
   4  16   0        1.88       10.63      8.10 o 
   5  16   0        0.01       -0.19      5.61 o 
   1  17   0       13.96       13.85      6.08 o 
   2  17   0        4.51       10.27      8.91 o 
   3  17   0        1.67        3.29      6.31 o 
   0  18   0       63.35       70.80     12.44 o 
   1  18   0       12.93       22.56      7.60 o 
 -10   1   1        0.03        4.10      5.09 o 
  -9   1   1       90.03       89.67      5.59 o 
  -8   1   1        0.04        1.08      2.59 o 
  -7   1   1       79.48       82.08      3.80 o 
  -6   1   1      428.19      353.03     14.78 o 
  -5   1   1       10.30        9.27      2.06 o 
  -4   1   1       19.99       20.34      1.66 o 
  -3   1   1       88.68       83.37      1.96 o 
  -2   1   1       99.53       97.91      1.71 o 
  -1   1   1      747.51      829.71      7.76 o 
   0   1   1      160.70      178.26      5.72 o 
   1   1   1     2915.11     2888.67     31.23 o 
   2   1   1     1029.73      904.15      9.93 o 
   3   1   1      182.94      180.22      3.01 o 
   4   1   1      275.49      279.08      4.36 o 
   5   1   1      202.99      196.13      3.75 o 
   6   1   1       43.38       36.53      4.53 o 
   7   1   1      393.20      358.16      9.62 o 
   8   1   1       11.65        6.68      4.18 o 
   9   1   1       15.25       11.31      4.63 o 
  10   1   1        7.39        8.69      6.94 o 
 -10   2   1        7.54        8.10      4.49 o 
  -9   2   1       11.96       11.64      4.70 o 
  -8   2   1      265.38      259.70      8.54 o 
  -7   2   1      260.24      241.43      7.51 o 
  -6   2   1        7.42        7.06      1.99 o 
  -5   2   1      343.52      304.73      7.35 o 
  -4   2   1      765.51      800.35     10.73 o 
  -3   2   1     1641.94     1758.08     20.36 o 
  -2   2   1    15094.35    16547.02    257.63 o 
  -1   2   1     5936.99     5730.40     61.15 o 
   0   2   1        5.03        1.24      0.88 o 
   1   2   1     2349.04     2518.63     24.50 o 
   2   2   1     1774.54     1898.29     19.11 o 
   3   2   1      472.23      458.59      7.16 o 
   4   2   1      304.13      255.79      5.25 o 
   5   2   1      393.99      362.59      7.03 o 
   6   2   1       91.11       80.24      3.43 o 
   7   2   1      558.52      554.70     12.54 o 
   8   2   1      153.58      150.62      8.37 o 
   9   2   1       22.60       21.92      4.73 o 
  10   2   1        1.04       -1.54      5.56 o 
 -10   3   1        4.37       11.48      3.94 o 
  -9   3   1       58.02       56.97      7.62 o 
  -8   3   1        1.33        2.68      2.73 o 
  -7   3   1       80.07       80.49      4.31 o 
  -6   3   1       69.60       57.30      3.56 o 
  -5   3   1       19.81       15.34      1.93 o 
  -4   3   1      278.24      364.68      5.90 o 
  -3   3   1      958.84     1111.18     13.77 o 
  -2   3   1      857.11      929.09     11.68 o 
  -1   3   1        0.87        1.05      0.76 o 
   0   3   1       14.72       18.54      1.22 o 
   1   3   1       68.08       68.65      3.43 o 
   2   3   1        9.39        9.26      1.15 o 
   3   3   1        9.24        9.03      1.30 o 
   4   3   1       48.52       66.98      3.27 o 
   5   3   1      478.65      479.80      8.63 o 
   6   3   1      131.23      128.31      4.35 o 
   7   3   1       86.71       94.75      5.20 o 
   8   3   1       13.49       11.11      3.09 o 
   9   3   1       13.45        5.92      3.28 o 
  10   3   1        0.40        5.37      5.35 o 
 -10   4   1        1.11        4.45      3.83 o 
  -9   4   1        1.80        1.32      3.18 o 
  -8   4   1       31.79       33.78      3.79 o 
  -7   4   1        0.03       -0.70      2.11 o 
  -6   4   1        0.71        1.62      1.89 o 
  -5   4   1       53.97       32.57      2.53 o 
  -4   4   1       27.39       26.69      2.19 o 
  -3   4   1      834.69      831.63     11.20 o 
  -2   4   1     4105.11     4550.64     49.82 o 
  -1   4   1     1377.02     1549.43     18.70 o 
   0   4   1        6.27       16.08      1.13 o 
   1   4   1      932.31      880.78     13.81 o 
   2   4   1      144.12      167.25      4.48 o 
   3   4   1        0.17        1.06      1.33 o 
   4   4   1      128.66      128.93      3.85 o 
   5   4   1       12.42       18.90      1.90 o 
   6   4   1       44.17       43.50      2.69 o 
   7   4   1       36.78       31.69      3.07 o 
   8   4   1       55.09       55.85      4.54 o 
   9   4   1       15.11       16.98      3.59 o 
  10   4   1        0.00        3.10      3.73 o 
 -10   5   1       19.76       26.07      4.73 o 
  -9   5   1       37.14       37.07      4.37 o 
  -8   5   1       11.96       13.61      2.98 o 
  -7   5   1      107.30       92.48      4.94 o 
  -6   5   1      548.91      522.58     11.59 o 
  -5   5   1        8.10       12.45      2.12 o 
  -4   5   1      975.24     1098.02     14.44 o 
  -3   5   1     5456.11     6106.59     66.52 o 
  -2   5   1      769.32      788.76     11.17 o 
  -1   5   1     2998.23     3387.84     38.32 o 
   0   5   1     2138.74     2397.43     27.67 o 
   1   5   1     4594.73     4842.81     62.71 o 
   2   5   1      759.77      676.57     11.56 o 
   3   5   1      880.68      824.11     13.86 o 
   4   5   1     1605.78     1752.01     25.93 o 
   5   5   1      130.39      133.57      4.31 o 
   6   5   1        0.16        2.81      2.23 o 
   7   5   1      608.87      571.69     12.97 o 
   8   5   1        7.45        4.84      2.90 o 
   9   5   1        0.86        3.72      3.15 o 
  10   5   1       22.42       30.77      4.58 o 
 -10   6   1        0.82        7.28      3.66 o 
  -9   6   1        2.34        7.04      3.36 o 
  -8   6   1       79.39       84.96      5.18 o 
  -7   6   1       67.70       65.74      4.30 o 
  -6   6   1        0.86        8.02      2.79 o 
  -5   6   1      106.13       86.48     13.06 o 
  -4   6   1      577.06      552.05      8.86 o 
  -3   6   1      171.19      183.81      4.53 o 
  -2   6   1     4745.20     4936.75     64.00 o 
  -1   6   1      107.80      104.54      3.35 o 
   0   6   1       18.09       36.06      2.18 o 
   1   6   1       20.90       17.22      2.42 o 
   2   6   1      657.91      653.76     12.28 o 
   3   6   1       14.70       14.06      2.07 o 
   4   6   1      169.44      183.41      5.77 o 
   5   6   1      141.19      145.06      4.77 o 
   6   6   1      171.99      170.82      6.13 o 
   7   6   1      184.11      162.11      5.66 o 
   8   6   1       95.67       85.87      5.33 o 
   9   6   1        1.20        2.56      3.29 o 
  -9   7   1        0.00        1.05      3.88 o 
  -8   7   1       34.87       28.19      3.78 o 
  -7   7   1      139.45      124.87      5.98 o 
  -6   7   1        3.29        3.88      2.18 o 
  -5   7   1        7.10        4.42      4.07 o 
  -4   7   1       60.75       55.70      2.80 o 
  -3   7   1       47.85       53.20      2.66 o 
  -2   7   1       15.78       14.24      2.00 o 
  -1   7   1      137.35      114.13      3.94 o 
   0   7   1     1328.02     1652.31     21.08 o 
   1   7   1      226.72      319.32      9.44 o 
   2   7   1      150.12      152.53      5.09 o 
   3   7   1       35.88       33.25      2.71 o 
   4   7   1       15.07       15.93      2.20 o 
   5   7   1       29.18       30.30      2.92 o 
   6   7   1       20.66       20.33      2.49 o 
   7   7   1       39.71       40.25      3.27 o 
   8   7   1       43.92       47.69      4.50 o 
   9   7   1        4.58        7.06      3.86 o 
  -9   8   1        4.00        5.17      5.86 o 
  -8   8   1      105.59      115.48      6.42 o 
  -7   8   1       38.10       43.04      4.33 o 
  -6   8   1        1.65        7.79      3.59 o 
  -5   8   1      239.16      235.76      7.68 o 
  -4   8   1      146.01      136.53      9.52 o 
  -3   8   1      519.69      478.35      9.61 o 
  -2   8   1     1865.47     1968.59     29.28 o 
  -1   8   1      687.21      753.62     12.22 o 
   0   8   1      183.77      201.19      5.26 o 
   1   8   1      311.60      292.58      9.24 o 
   2   8   1      174.91      181.09      5.79 o 
   3   8   1       82.96       79.72      4.59 o 
   4   8   1       55.95       54.16      3.58 o 
   5   8   1       16.92       18.22      2.63 o 
   6   8   1       71.94       68.25      3.88 o 
   7   8   1       13.60       15.68      2.84 o 
   8   8   1       46.92       53.17      4.59 o 
   9   8   1        3.82        4.38      3.41 o 
  -9   9   1       32.88       36.12      5.67 o 
  -8   9   1       12.45        9.27      4.80 o 
  -7   9   1        2.30        6.13      3.07 o 
  -6   9   1       90.53       90.03      5.33 o 
  -5   9   1       29.40       24.84      3.36 o 
  -4   9   1      151.89      149.01      6.12 o 
  -3   9   1     1724.08     1676.38     26.28 o 
  -2   9   1      359.25      320.88      8.46 o 
  -1   9   1      380.81      420.50      8.68 o 
   0   9   1      103.47       89.31      4.19 o 
   1   9   1      306.02      285.18      9.29 o 
   2   9   1      331.08      324.48     10.53 o 
   3   9   1      510.40      489.20     11.11 o 
   4   9   1      317.12      323.56      8.97 o 
   5   9   1       31.56       27.72      2.85 o 
   6   9   1        5.10        8.15      2.26 o 
   7   9   1      123.66      122.50      5.54 o 
   8   9   1        7.33        9.14      3.31 o 
   9   9   1       11.87       13.26      3.85 o 
  -8  10   1       26.28       27.72      4.99 o 
  -7  10   1       31.57       29.45      4.86 o 
  -6  10   1        3.90        6.59      4.06 o 
  -5  10   1       61.72       73.58      4.91 o 
  -4  10   1      498.04      496.51     13.33 o 
  -3  10   1        2.15        6.82      2.43 o 
  -2  10   1      744.31      687.26     14.12 o 
  -1  10   1      171.94      161.65      6.42 o 
   0  10   1        3.73        0.40      1.67 o 
   1  10   1       33.27       34.86      3.27 o 
   2  10   1      164.72      178.54      7.87 o 
   3  10   1        3.60        9.58      2.58 o 
   4  10   1        1.61        7.58      2.62 o 
   5  10   1       22.99       27.15      3.10 o 
   6  10   1      156.70      174.16      6.43 o 
   7  10   1       11.07        9.47      3.24 o 
   8  10   1       14.66       15.19      4.17 o 
  -8  11   1       11.62       20.19      5.26 o 
  -7  11   1        2.24        3.92      5.04 o 
  -6  11   1       68.50       71.09      6.69 o 
  -5  11   1        0.69        0.09      3.80 o 
  -4  11   1        2.02        5.96      3.46 o 
  -3  11   1       16.08       18.01      2.74 o 
  -2  11   1       16.70       28.91      3.27 o 
  -1  11   1        1.17        4.67      3.68 o 
   0  11   1      119.24      143.37      5.38 o 
   1  11   1       18.81       20.75      5.92 o 
   2  11   1        0.84        4.58      2.50 o 
   3  11   1        0.05        6.05      2.45 o 
   4  11   1        6.07        8.14      3.87 o 
   5  11   1       44.35       51.88      3.93 o 
   6  11   1       13.35       10.26      4.11 o 
   7  11   1        5.51        7.13      3.22 o 
   8  11   1       20.54       27.91      4.21 o 
  -8  12   1       59.43       79.87     16.84 o 
  -7  12   1       30.06       39.69      5.65 o 
  -6  12   1        5.88        8.97      4.56 o 
  -5  12   1       66.98       79.55      7.31 o 
  -4  12   1       16.86       12.27      8.19 o 
  -3  12   1      106.67      115.81     17.74 o 
  -2  12   1      137.24      134.61     11.68 o 
  -1  12   1       63.62       58.73      7.64 o 
   0  12   1       40.35       37.36      3.14 o 
   1  12   1       51.74       52.39      4.32 o 
   2  12   1       89.19       96.25      6.43 o 
   3  12   1        1.99        6.60      2.94 o 
   4  12   1      100.56      116.37     10.39 o 
   5  12   1       12.24       20.40      5.09 o 
   6  12   1        4.01        8.99      4.07 o 
   7  12   1        8.21       10.30      4.72 o 
  -7  13   1        0.41        1.91      4.86 o 
  -6  13   1       38.27       40.41      6.03 o 
  -5  13   1       36.18       31.31      6.02 o 
  -4  13   1       55.26       68.97     10.58 o 
  -3  13   1      313.70      323.62     13.15 o 
  -2  13   1       16.70       22.10      6.38 o 
  -1  13   1       49.91       54.22      5.93 o 
   0  13   1        0.82        6.04      3.16 o 
   1  13   1       23.36       27.27      8.21 o 
   2  13   1        2.55        9.29      4.10 o 
   3  13   1       98.04      108.75      5.46 o 
   4  13   1       81.31       85.17      5.02 o 
   5  13   1       10.05       11.54      3.78 o 
   6  13   1       36.48       41.70      5.01 o 
   7  13   1       20.45       21.52      4.54 o 
  -6  14   1        1.75        1.52      5.06 o 
  -5  14   1        0.46        1.15      4.85 o 
  -4  14   1       52.49       45.51      6.65 o 
  -3  14   1        2.40        4.65      4.76 o 
  -2  14   1        0.07        1.57      3.70 o 
  -1  14   1        9.24        6.01      4.50 o 
   0  14   1        9.42       12.22      5.13 o 
   1  14   1        0.58        0.29      3.70 o 
   2  14   1        1.61        7.57      5.23 o 
   3  14   1       13.84       21.89      7.16 o 
   4  14   1        3.84       11.95      5.57 o 
   5  14   1        1.70       -2.61      4.82 o 
   6  14   1        7.47       10.80      4.59 o 
  -6  15   1       41.29       60.96      7.27 o 
  -5  15   1        7.61        1.00      4.99 o 
  -4  15   1       11.86       28.33      6.37 o 
  -3  15   1        3.18        0.29      6.51 o 
  -2  15   1        0.82       -2.83      4.37 o 
  -1  15   1       35.19       37.22      8.94 o 
   0  15   1       54.24       49.08      5.24 o 
   1  15   1       93.24       65.58     11.81 o 
   2  15   1        0.65        7.95      8.02 o 
   3  15   1       45.11       51.89      7.77 o 
   4  15   1       20.58       21.63      6.30 o 
   5  15   1        5.46       -5.70      8.02 o 
  -5  16   1       36.75       38.89      6.85 o 
  -4  16   1        6.50       14.53      6.18 o 
  -3  16   1        0.39        6.82      5.75 o 
  -1  16   1       11.42       17.00      9.27 o 
   0  16   1        0.24       -4.60      8.13 o 
   1  16   1       22.22       32.20     10.08 o 
   2  16   1       52.32       62.23     12.14 o 
   3  16   1        2.69        4.05      8.98 o 
   4  16   1       33.81       39.89     11.67 o 
  -3  17   1       58.54       44.31      9.86 o 
  -1  17   1       13.46       16.34      9.31 o 
   0  17   1       17.14       42.54     10.38 o 
   1  17   1       33.47       32.72      6.75 o 
   2  17   1        1.94       -1.07      8.61 o 
   3  17   1       39.61       55.02     11.96 o 
  -1  18   1       14.79       27.94      6.54 o 
   0  18   1        0.01       12.64      5.89 o 
   1  18   1        4.61        9.31     10.71 o 
 -10   0   2       42.26       32.60      8.57 o 
  -9   0   2       39.96       37.77      5.19 o 
  -8   0   2       73.39       70.48      5.44 o 
  -7   0   2     1447.06     1519.18     40.19 o 
  -6   0   2     2281.98     2111.96    145.45 o 
  -5   0   2     1704.39     1693.43     30.00 o 
  -4   0   2     4176.37     4343.85     54.46 o 
  -3   0   2      310.54      398.28      7.01 o 
  -2   0   2     4530.36     4333.42     53.09 o 
  -1   0   2      145.46      152.07      3.11 o 
   0   0   2    24348.53    25631.98   1219.85 o 
   1   0   2    28752.74    28783.27    689.49 o 
   2   0   2     6619.86     7225.92    169.50 o 
   3   0   2       94.75       92.98      3.59 o 
   4   0   2      821.46      853.53     16.37 o 
   5   0   2        2.65        7.12      2.26 o 
   6   0   2       10.54       14.68      4.23 o 
   7   0   2       56.35       45.96      6.99 o 
   8   0   2      629.52      613.57     27.38 o 
   9   0   2        1.22       -1.55      6.22 o 
  10   0   2        0.13       -7.14      7.65 o 
 -10   1   2        0.30       -2.95      5.14 o 
  -9   1   2       34.73       32.05      4.16 o 
  -8   1   2       29.43       32.90      3.08 o 
  -7   1   2       71.48       62.51      3.40 o 
  -6   1   2       81.73       81.04      3.38 o 
  -5   1   2      296.36      295.52      5.15 o 
  -4   1   2     1421.55     1440.36     14.30 o 
  -3   1   2        1.88        6.81      1.31 o 
  -2   1   2      560.15      657.33      7.48 o 
  -1   1   2       67.30       65.72      1.28 o 
   0   1   2     7291.00     7620.18     84.56 o 
   1   1   2     1430.99     1353.90     19.08 o 
   2   1   2      246.43      274.36      3.91 o 
   3   1   2       41.17       51.39      1.64 o 
   4   1   2      229.36      241.92      4.11 o 
   5   1   2      799.20      782.70     15.93 o 
   6   1   2       32.92       27.75      6.02 o 
   7   1   2       55.44       45.20      5.96 o 
   8   1   2      244.70      257.16     11.97 o 
   9   1   2       71.66       62.90      6.96 o 
  10   1   2        0.00       -5.96      5.16 o 
 -10   2   2        5.07       10.69      4.35 o 
  -9   2   2        6.89        6.14      3.26 o 
  -8   2   2       53.55       50.17      4.84 o 
  -7   2   2      122.77      124.89      5.39 o 
  -6   2   2      168.64      171.92      7.00 o 
  -5   2   2        1.75        1.88      1.11 o 
  -4   2   2      426.82      486.80      6.69 o 
  -3   2   2      234.83      263.20      3.79 o 
  -2   2   2       38.91       17.89      1.12 o 
  -1   2   2      224.43      207.82      4.14 o 
   0   2   2     1996.22     2030.20     22.85 o 
   1   2   2     1373.13     1390.24     14.23 o 
   2   2   2      790.07      762.25     10.08 o 
   3   2   2      200.49      210.18      3.64 o 
   4   2   2      123.88      138.05      4.89 o 
   5   2   2       36.00       39.42      2.40 o 
   6   2   2       12.34       15.59      2.25 o 
   7   2   2       36.99       31.06      4.08 o 
   8   2   2       59.35       53.06      7.95 o 
   9   2   2       55.14       63.51      7.09 o 
  10   2   2        5.67        5.29     10.71 o 
 -10   3   2       48.23       36.31      4.86 o 
  -9   3   2        0.68        2.57      4.13 o 
  -8   3   2      272.24      255.08      8.46 o 
  -7   3   2      383.91      374.95      9.73 o 
  -6   3   2       49.86       58.25      3.61 o 
  -5   3   2       15.46       13.53      1.84 o 
  -4   3   2        1.63        1.11      1.19 o 
  -3   3   2        8.65        8.47      1.34 o 
  -2   3   2      881.21      873.85      9.16 o 
  -1   3   2     2775.12     2799.92     37.43 o 
   0   3   2       32.67       39.47      1.28 o 
   1   3   2       83.74       56.90      1.53 o 
   2   3   2     1142.08     1104.33     12.18 o 
   3   3   2      286.35      303.69      4.67 o 
   4   3   2      203.36      173.95      3.43 o 
   5   3   2     1389.16     1346.10     18.34 o 
   6   3   2       23.45       30.96      2.45 o 
   7   3   2       10.93       10.38      3.52 o 
   8   3   2       30.54       36.39      3.94 o 
   9   3   2       12.76       16.17      5.12 o 
  10   3   2        0.91        8.09      8.37 o 
 -10   4   2       40.85       41.40      5.07 o 
  -9   4   2       46.99       36.66      5.14 o 
  -8   4   2       21.35       22.99      3.27 o 
  -7   4   2       98.43       82.39     10.33 o 
  -6   4   2      531.80      503.44     11.22 o 
  -5   4   2      474.31      384.67     14.46 o 
  -4   4   2     2736.99     3018.21     34.61 o 
  -3   4   2      771.37      882.40     11.91 o 
  -2   4   2     3672.50     3639.86     40.57 o 
  -1   4   2      211.28      203.64      5.89 o 
   0   4   2     2377.91     2446.15     27.99 o 
   1   4   2     1049.73     1065.04     11.91 o 
   2   4   2      262.33      289.37      4.60 o 
   3   4   2      260.41      280.66      4.94 o 
   4   4   2     1148.50     1144.21     15.76 o 
   5   4   2       13.67       20.46      4.20 o 
   6   4   2        0.70        1.00      1.60 o 
   7   4   2        0.95        2.74      2.23 o 
   8   4   2       89.36       91.79      5.48 o 
   9   4   2       67.50       81.33      5.64 o 
  10   4   2       12.67       20.66      7.62 o 
 -10   5   2        0.02        3.60      3.96 o 
  -9   5   2        3.20        1.17      3.17 o 
  -8   5   2        4.75        1.59      2.51 o 
  -7   5   2      113.88       95.69      5.50 o 
  -6   5   2       23.90       26.80      3.80 o 
  -5   5   2       12.07       14.67      2.60 o 
  -4   5   2       82.07       63.82      3.00 o 
  -3   5   2        0.19        4.54      1.32 o 
  -2   5   2      254.72      254.54      5.77 o 
  -1   5   2      173.22      209.04      4.46 o 
   0   5   2      243.06      240.53      5.41 o 
   1   5   2       91.56       88.08      2.73 o 
   2   5   2      106.47       89.96      2.93 o 
   3   5   2       56.16       47.84      2.55 o 
   4   5   2        5.72        5.91      1.43 o 
   5   5   2       63.00       63.86      6.13 o 
   6   5   2       11.76       14.47      2.05 o 
   7   5   2        0.37        3.54      3.00 o 
   8   5   2        3.99        4.28      2.89 o 
   9   5   2        2.31        1.33      3.18 o 
 -10   6   2       15.69       18.48      4.36 o 
  -9   6   2       28.39       34.29      4.31 o 
  -8   6   2        0.65        4.69      2.89 o 
  -7   6   2      100.81       96.23      5.17 o 
  -6   6   2        0.02       -1.04      2.40 o 
  -5   6   2      115.16      107.23      4.77 o 
  -4   6   2      399.04      386.58      7.12 o 
  -3   6   2        9.01        7.83      1.50 o 
  -2   6   2        4.64        6.49      2.34 o 
  -1   6   2       97.09      104.43      3.38 o 
   0   6   2       35.41       33.98      2.35 o 
   1   6   2     1716.96     1784.95     26.20 o 
   2   6   2        0.08        6.42      1.52 o 
   3   6   2      294.69      306.16      7.32 o 
   4   6   2       91.33       97.54      3.61 o 
   5   6   2       25.43       23.57      2.24 o 
   6   6   2      230.91      212.44      6.10 o 
   7   6   2       19.30       17.46      2.59 o 
   8   6   2        2.80        4.69      3.01 o 
   9   6   2        2.87       13.42      3.70 o 
  -9   7   2       19.78       11.76      4.51 o 
  -8   7   2       55.42       55.10      4.60 o 
  -7   7   2      142.93      137.16      6.31 o 
  -6   7   2        5.67       13.20      3.93 o 
  -5   7   2       88.39      103.73     15.69 o 
  -4   7   2       46.45       57.66      2.82 o 
  -3   7   2        0.16        4.86      1.68 o 
  -2   7   2      453.76      491.62      9.87 o 
  -1   7   2      351.63      288.62      7.80 o 
   0   7   2      421.31      488.52      9.90 o 
   1   7   2      378.56      359.32      8.37 o 
   2   7   2      651.75      639.92     10.48 o 
   3   7   2       18.21       25.79      2.22 o 
   4   7   2      126.99      123.77      4.27 o 
   5   7   2      693.75      649.29     15.85 o 
   6   7   2       40.66       46.35      3.13 o 
   7   7   2       51.95       50.15      3.62 o 
   8   7   2      101.74      101.83      5.86 o 
   9   7   2       16.25       22.31      4.06 o 
  -9   8   2       38.92       35.43      5.45 o 
  -8   8   2        0.16       -0.64      5.37 o 
  -7   8   2      164.93      143.84      8.18 o 
  -6   8   2      268.53      239.44      8.19 o 
  -5   8   2        5.45        6.72      2.67 o 
  -4   8   2       50.09       53.51      3.02 o 
  -3   8   2      200.13      205.12      5.46 o 
  -2   8   2      185.90      172.99      5.64 o 
  -1   8   2      146.13      145.31      3.79 o 
   0   8   2      721.92      712.64     16.63 o 
   1   8   2      995.46     1077.68     18.55 o 
   2   8   2      129.70      123.56      4.24 o 
   3   8   2      194.03      194.55      5.60 o 
   4   8   2      141.60      135.14      7.23 o 
   5   8   2      325.31      292.28      7.42 o 
   6   8   2       27.41       26.10      2.66 o 
   7   8   2        0.47        1.09      2.26 o 
   8   8   2       14.73       15.61      3.58 o 
   9   8   2        2.19        8.21      3.70 o 
  -9   9   2        0.33       -0.65      4.99 o 
  -8   9   2       32.34       36.04      5.51 o 
  -7   9   2       11.47        9.45      5.70 o 
  -6   9   2        1.26       -1.83      4.29 o 
  -5   9   2        7.45        1.67      4.23 o 
  -4   9   2       35.74       36.94      3.57 o 
  -3   9   2      107.90      112.87      4.36 o 
  -2   9   2        1.06        3.38      2.88 o 
  -1   9   2      292.77      270.35      5.65 o 
   0   9   2        6.42       14.57      2.23 o 
   1   9   2       68.51       70.90      3.98 o 
   2   9   2       33.96       36.48      2.63 o 
   3   9   2      136.87      135.39      4.76 o 
   4   9   2       12.54       10.12      2.61 o 
   5   9   2       92.50       97.73      4.48 o 
   6   9   2        7.88        6.05      2.75 o 
   7   9   2        7.37        6.28      2.81 o 
   8   9   2        0.58       -0.72      3.00 o 
  -8  10   2        2.43        2.27      4.96 o 
  -7  10   2       16.56       26.52      5.14 o 
  -6  10   2       17.22       16.27      4.51 o 
  -5  10   2       90.19      112.47      7.71 o 
  -4  10   2      981.93      989.99     24.55 o 
  -3  10   2     1425.92     1445.87     29.71 o 
  -2  10   2      556.94      547.05     29.57 o 
  -1  10   2        1.82        1.21      2.22 o 
   0  10   2       88.74       76.17      4.24 o 
   1  10   2      200.64      181.37      6.78 o 
   2  10   2       12.97       17.32      2.44 o 
   3  10   2      183.33      209.95      6.72 o 
   4  10   2      665.66      625.65     23.38 o 
   5  10   2      242.01      239.35      8.03 o 
   6  10   2       18.21       15.50      2.84 o 
   7  10   2        0.34        6.81      2.99 o 
   8  10   2        0.04        3.84      3.92 o 
  -8  11   2       51.15       45.53      6.12 o 
  -7  11   2       51.88       56.04      7.08 o 
  -6  11   2        7.35       10.92      4.44 o 
  -5  11   2        2.40       -0.26      4.31 o 
  -4  11   2       87.59       79.41      7.89 o 
  -3  11   2       81.33       86.66      5.01 o 
  -2  11   2        2.74        1.51      5.35 o 
  -1  11   2      288.07      297.08     11.06 o 
   0  11   2        7.69        6.16      2.77 o 
   1  11   2      217.19      198.42     13.03 o 
   2  11   2      308.02      322.49      8.00 o 
   3  11   2       22.58       23.59      2.94 o 
   4  11   2      538.08      552.81     13.62 o 
   5  11   2      440.17      441.74     10.35 o 
   6  11   2        0.01        3.20      2.76 o 
   7  11   2        1.21        2.36      3.05 o 
   8  11   2       33.12       50.01      6.23 o 
  -7  12   2        4.22        1.74      4.77 o 
  -6  12   2       34.23       33.88      5.87 o 
  -5  12   2       79.55       84.09      8.48 o 
  -4  12   2      190.01      160.51      9.75 o 
  -3  12   2      193.73      187.77      7.63 o 
  -2  12   2      261.88      277.04     14.66 o 
  -1  12   2       35.99       32.46      3.98 o 
   0  12   2       32.05       37.40      6.70 o 
   1  12   2        3.98        5.40      8.08 o 
   2  12   2        2.83        7.80      3.22 o 
   3  12   2      185.98      197.76      9.70 o 
   4  12   2      377.25      387.21     15.47 o 
   5  12   2        7.87        9.55      3.15 o 
   6  12   2       17.04       14.09      4.31 o 
   7  12   2        0.50        3.71      4.46 o 
  -7  13   2        4.00        6.15      6.70 o 
  -6  13   2       15.64       10.63      5.25 o 
  -5  13   2       32.23       29.97      5.76 o 
  -4  13   2      270.40      248.36     12.44 o 
  -3  13   2       15.83       15.61      4.89 o 
  -2  13   2        2.38        2.98      4.20 o 
  -1  13   2       83.76       96.39      7.53 o 
   0  13   2        6.79       20.29      5.16 o 
   1  13   2       41.73       42.83      5.82 o 
   2  13   2       12.11       19.77      7.04 o 
   3  13   2        3.80        3.43      4.97 o 
   4  13   2       91.76       78.36      7.83 o 
   5  13   2        9.69       22.09      5.98 o 
   6  13   2        4.47       -1.42      9.99 o 
   7  13   2        0.03        9.60      7.01 o 
  -6  14   2       62.82       60.14      7.49 o 
  -5  14   2       99.75       98.17      8.71 o 
  -4  14   2       27.74       23.73      5.86 o 
  -3  14   2      148.32      132.12      9.42 o 
  -2  14   2       48.99       53.87      6.26 o 
  -1  14   2       31.20       26.34      6.33 o 
   0  14   2      231.21      215.04      9.40 o 
   1  14   2      194.91      194.89     17.15 o 
   2  14   2       17.02       17.67      5.60 o 
   3  14   2        1.02       -0.14      4.77 o 
   4  14   2       50.12       51.35      8.10 o 
   5  14   2        0.41       -2.23      5.53 o 
   6  14   2       29.57       29.13      7.58 o 
  -5  15   2       32.92       33.61      6.71 o 
  -4  15   2       26.82       36.97      6.40 o 
  -3  15   2        7.95       11.68      5.72 o 
  -2  15   2        5.73       14.22      5.49 o 
  -1  15   2       48.13       44.38     10.47 o 
   0  15   2        0.16        2.30      4.30 o 
   1  15   2       49.09       51.01      5.87 o 
   2  15   2       47.40       67.63      8.47 o 
   3  15   2       20.14       40.27      7.29 o 
   4  15   2       18.57       23.71     13.03 o 
   5  15   2       22.14       11.44      9.86 o 
  -4  16   2        0.58        0.30      6.88 o 
  -3  16   2        0.10        4.94      5.21 o 
  -2  16   2        3.08        5.82     11.37 o 
  -1  16   2        4.87        6.12      5.68 o 
   0  16   2       11.91       14.50      4.86 o 
   1  16   2        1.19        3.68      4.82 o 
   2  16   2       12.66       18.71      6.75 o 
   3  16   2        9.07       19.87      9.83 o 
   4  16   2       15.58       15.79     10.41 o 
  -3  17   2        0.40       11.72      5.90 o 
  -2  17   2        0.76       12.55      9.02 o 
  -1  17   2       16.61       20.09      9.83 o 
   0  17   2        4.06        7.51      9.53 o 
   1  17   2        7.85        8.17     10.34 o 
   2  17   2        2.55       -5.45      9.09 o 
   3  17   2        1.34       22.74      9.13 o 
 -10   1   3        3.86        8.05      5.33 o 
  -9   1   3       59.96       53.66      4.78 o 
  -8   1   3        1.01        3.73      2.33 o 
  -7   1   3      123.25      108.27      4.26 o 
  -6   1   3      212.59      201.09      7.68 o 
  -5   1   3        3.86        9.14      1.26 o 
  -4   1   3       52.49       33.84      1.59 o 
  -3   1   3     1231.82     1206.64     13.42 o 
  -2   1   3      210.66      191.31      2.98 o 
  -1   1   3      168.90      171.93      2.47 o 
   0   1   3     6168.22     6419.01     91.62 o 
   1   1   3      710.36      829.48     10.68 o 
   2   1   3      622.29      548.80      7.96 o 
   3   1   3     2008.55     2029.15     23.93 o 
   4   1   3        5.99       11.36      1.45 o 
   5   1   3        0.68        0.48      2.49 o 
   6   1   3       42.31       36.12      5.81 o 
   7   1   3       59.41       60.15      5.65 o 
   8   1   3       19.16       16.62      4.93 o 
   9   1   3        0.02       -0.69      5.00 o 
  10   1   3        7.12       15.60      5.63 o 
 -10   2   3       91.38      100.06      6.94 o 
  -9   2   3        6.00        6.74      3.36 o 
  -8   2   3       61.78       61.36      4.57 o 
  -7   2   3      341.83      331.80      7.65 o 
  -6   2   3        3.28        1.19      1.88 o 
  -5   2   3       61.70       72.83      3.43 o 
  -4   2   3     1682.65     1701.28     18.69 o 
  -3   2   3     1137.01     1178.66     11.97 o 
  -2   2   3        0.27        2.76      0.80 o 
  -1   2   3      759.46      771.28      9.29 o 
   0   2   3      593.57      646.82      9.38 o 
   1   2   3     1635.84     1732.30     20.32 o 
   2   2   3      724.71      774.25     10.54 o 
   3   2   3       93.18      141.08      3.48 o 
   4   2   3       24.43       22.63      2.28 o 
   5   2   3        1.12        4.65      1.83 o 
   6   2   3      238.76      225.50      9.66 o 
   7   2   3      301.90      282.59     11.92 o 
   8   2   3       32.33       30.21      5.20 o 
   9   2   3       23.03       27.49      5.77 o 
 -10   3   3        1.22        3.35      4.74 o 
  -9   3   3       28.64       22.18      4.03 o 
  -8   3   3       15.49       15.13      3.20 o 
  -7   3   3       98.48       95.51      5.01 o 
  -6   3   3       56.82       63.44      3.82 o 
  -5   3   3       10.78       21.92      1.88 o 
  -4   3   3       43.73       48.77      2.78 o 
  -3   3   3       84.55      112.37      2.81 o 
  -2   3   3        3.24        2.05      0.95 o 
  -1   3   3        8.76        8.46      1.51 o 
   0   3   3     3826.15     3801.34     56.28 o 
   1   3   3      996.56     1064.13     11.66 o 
   2   3   3        4.04        3.19      0.84 o 
   3   3   3      766.59      761.85      9.44 o 
   4   3   3       19.67       26.79      1.99 o 
   5   3   3      113.63      112.39      5.23 o 
   6   3   3       65.46       69.79      5.27 o 
   7   3   3       15.37       20.78      4.00 o 
   8   3   3       15.56       15.33      4.70 o 
   9   3   3        1.15        6.43      9.20 o 
 -10   4   3        1.18       -4.44      4.28 o 
  -9   4   3        3.49       -1.89      3.30 o 
  -8   4   3        0.27        3.54      3.17 o 
  -7   4   3      198.36      201.15      7.09 o 
  -6   4   3       22.50       35.99      3.14 o 
  -5   4   3       88.13       99.33      3.28 o 
  -4   4   3        6.02        3.94      1.35 o 
  -3   4   3      105.18      127.76      3.50 o 
  -2   4   3       10.92        9.08      1.32 o 
  -1   4   3      296.05      305.86      7.85 o 
   0   4   3        2.75        5.76      0.88 o 
   1   4   3       11.12        6.54      1.18 o 
   2   4   3       24.76       26.71      1.36 o 
   3   4   3       68.05       74.68      2.75 o 
   4   4   3      201.29      202.94      4.21 o 
   5   4   3       27.72       32.63      3.11 o 
   6   4   3      179.90      182.92     11.36 o 
   7   4   3        0.04        1.49      2.05 o 
   8   4   3       12.03        9.44      4.44 o 
   9   4   3       12.80       15.98      5.66 o 
 -10   5   3       27.50       29.42     10.14 o 
  -9   5   3       75.85       82.11      7.75 o 
  -8   5   3        2.90        5.80      2.88 o 
  -7   5   3       69.67       53.85      4.05 o 
  -6   5   3      407.64      396.96      9.98 o 
  -5   5   3      123.83      126.56      5.05 o 
  -4   5   3       18.09       24.07      1.96 o 
  -3   5   3     4402.48     4694.78     52.40 o 
  -2   5   3     1005.67     1025.59     19.08 o 
  -1   5   3       28.05       26.95      2.61 o 
   0   5   3     2865.13     2860.84     32.99 o 
   1   5   3      391.06      450.42      7.45 o 
   2   5   3      873.77      778.13      9.78 o 
   3   5   3      813.59      794.13     10.21 o 
   4   5   3      256.60      244.44      5.69 o 
   5   5   3      460.15      445.10      8.74 o 
   6   5   3        0.89        3.47      2.01 o 
   7   5   3       95.91      105.36      5.55 o 
   8   5   3       21.48       25.44      3.71 o 
   9   5   3        0.14        2.40      4.96 o 
  -9   6   3        0.14       -3.13      4.93 o 
  -8   6   3       14.82       15.97      4.34 o 
  -7   6   3       61.24       69.47      4.84 o 
  -6   6   3        0.59        9.26      2.38 o 
  -5   6   3        1.40        4.57      2.32 o 
  -4   6   3      464.31      458.33      8.16 o 
  -3   6   3       17.24       14.02      1.78 o 
  -2   6   3      389.55      386.14      7.05 o 
  -1   6   3      117.68       94.39      4.26 o 
   0   6   3        3.82        3.16      1.79 o 
   1   6   3      783.29      791.51     11.23 o 
   2   6   3      484.96      463.24      7.81 o 
   3   6   3       23.79       24.49      1.92 o 
   4   6   3       17.88       17.24      1.84 o 
   5   6   3      164.86      139.15      7.38 o 
   6   6   3      292.46      278.90      7.19 o 
   7   6   3       94.68      100.97      5.29 o 
   8   6   3       56.25       52.92      4.60 o 
   9   6   3       31.36       39.72      4.63 o 
  -9   7   3        8.49        9.51      5.39 o 
  -8   7   3       32.05       24.18      4.78 o 
  -7   7   3       72.15       55.73      5.68 o 
  -6   7   3       38.17       20.48      3.97 o 
  -5   7   3       14.57       16.98      2.90 o 
  -4   7   3       36.95       33.36      3.55 o 
  -3   7   3       12.23       14.27      2.07 o 
  -2   7   3       45.96       46.52      2.53 o 
  -1   7   3       19.46       23.97      1.56 o 
   0   7   3      527.36      559.51     10.44 o 
   1   7   3      836.19      842.78     17.45 o 
   2   7   3        3.93        5.53      1.51 o 
   3   7   3        3.51        5.71      1.63 o 
   4   7   3        3.15        6.80      1.59 o 
   5   7   3        6.49        9.54      1.93 o 
   6   7   3        0.07        1.46      1.87 o 
   7   7   3        2.56        6.63      2.49 o 
   8   7   3       25.27       32.51      4.12 o 
   9   7   3        9.35        8.61      3.70 o 
  -9   8   3        0.53       -1.85      4.51 o 
  -8   8   3       30.03       22.29      4.72 o 
  -7   8   3      493.11      486.94     17.57 o 
  -6   8   3       18.40       16.34      5.96 o 
  -5   8   3       60.31       60.96      5.55 o 
  -4   8   3      243.11      229.08      6.89 o 
  -3   8   3      193.24      148.09      9.47 o 
  -2   8   3        6.77       11.36      2.11 o 
  -1   8   3      521.84      485.97     11.59 o 
   0   8   3      274.71      308.25     11.44 o 
   1   8   3       89.33       90.33      3.30 o 
   2   8   3        2.08        1.34      1.63 o 
   3   8   3       40.35       40.97      2.51 o 
   4   8   3       67.71       67.99      3.31 o 
   5   8   3       19.34       15.73      2.22 o 
   6   8   3       63.74       74.61      3.95 o 
   7   8   3        0.27        3.24      2.66 o 
   8   8   3        1.15        3.73      3.45 o 
  -9   9   3       49.76       56.62      6.32 o 
  -8   9   3       18.97       25.27      4.99 o 
  -7   9   3        0.09       -1.69      3.73 o 
  -6   9   3      113.61      108.75      8.92 o 
  -5   9   3       54.94       46.92      5.51 o 
  -4   9   3       44.74       44.65      3.44 o 
  -3   9   3     1481.70     1452.43     29.44 o 
  -2   9   3      343.17      299.27     19.74 o 
  -1   9   3        2.67        2.16      2.27 o 
   0   9   3      363.71      314.51     11.51 o 
   1   9   3       38.23       38.05      6.22 o 
   2   9   3       27.40       29.10      4.08 o 
   3   9   3      236.53      227.10      5.99 o 
   4   9   3      177.30      166.08      6.87 o 
   5   9   3      247.50      233.98      6.64 o 
   6   9   3       11.21       16.68      2.63 o 
   7   9   3       40.33       41.45      4.87 o 
   8   9   3        0.02        3.21      4.64 o 
  -8  10   3       27.11       22.52      5.07 o 
  -7  10   3       42.55       37.09      6.04 o 
  -6  10   3      105.42       82.50      7.05 o 
  -5  10   3        0.03       -0.71      3.86 o 
  -4  10   3      313.03      327.35     13.14 o 
  -3  10   3       62.11       60.86      5.04 o 
  -2  10   3       82.48       78.21      6.27 o 
  -1  10   3       33.37       28.95      3.41 o 
   0  10   3       82.14       74.30      5.95 o 
   1  10   3        0.12        2.00      3.31 o 
   2  10   3        3.48        5.89      2.80 o 
   3  10   3       30.19       33.27      2.82 o 
   4  10   3       73.93       76.41      4.95 o 
   5  10   3       13.69        9.88      3.12 o 
   6  10   3       86.69       85.23      5.85 o 
   7  10   3        1.15        3.86      3.60 o 
   8  10   3        5.59        9.37      7.07 o 
  -8  11   3        2.06        2.50      4.95 o 
  -7  11   3        1.61        9.78      4.65 o 
  -6  11   3        2.06        7.35      4.93 o 
  -5  11   3        0.56        1.85      4.26 o 
  -4  11   3       77.54       85.35      7.20 o 
  -3  11   3       23.10       25.78      4.04 o 
  -2  11   3        2.79        0.72      3.50 o 
  -1  11   3       37.31       37.22      5.06 o 
   0  11   3       16.48       17.28      4.06 o 
   1  11   3       12.56        9.54      4.24 o 
   2  11   3       33.37       38.84      5.22 o 
   3  11   3       81.17       90.27      7.34 o 
   4  11   3        4.54        9.45      9.51 o 
   5  11   3       23.94       25.25      5.73 o 
   6  11   3        3.17        2.33      5.77 o 
   7  11   3        1.69        4.24      3.93 o 
  -7  12   3      142.28      138.21      9.68 o 
  -6  12   3        0.37        3.81      4.82 o 
  -5  12   3       39.59       47.91      6.64 o 
  -4  12   3       42.37       51.29      6.91 o 
  -3  12   3       78.28       76.18      6.10 o 
  -2  12   3        3.22        6.07      3.98 o 
  -1  12   3      155.31      160.98      7.54 o 
   0  12   3       82.19       90.04      5.96 o 
   1  12   3        2.55       13.57      4.72 o 
   2  12   3      115.31      120.72      8.54 o 
   3  12   3        1.66        2.20      4.33 o 
   4  12   3      116.83      120.32      9.16 o 
   5  12   3        1.66        4.92      7.08 o 
   6  12   3        3.13       12.34      5.67 o 
   7  12   3        5.36       12.04      6.77 o 
  -7  13   3        0.55        7.21      5.32 o 
  -6  13   3       12.06       10.98     12.86 o 
  -5  13   3       62.56       66.19      7.59 o 
  -4  13   3        0.53        2.33      5.02 o 
  -3  13   3      289.62      286.66     12.04 o 
  -2  13   3      170.29      163.60     11.52 o 
  -1  13   3        0.13       -3.72      3.64 o 
   0  13   3       90.82       99.93     11.89 o 
   1  13   3       53.96       66.90     14.81 o 
   2  13   3        2.24        1.59     10.86 o 
   3  13   3       15.79       17.64      5.86 o 
   4  13   3       17.73       26.63      7.32 o 
   5  13   3       58.99       51.16      7.53 o 
   6  13   3        4.81        3.55      6.31 o 
  -6  14   3       35.24       36.75      6.58 o 
  -5  14   3        3.40       11.23      6.88 o 
  -4  14   3       30.16       26.34      6.25 o 
  -3  14   3       10.67       12.88      7.91 o 
  -2  14   3       10.46       13.46      5.74 o 
  -1  14   3        3.89       12.06      4.45 o 
   0  14   3       63.26       59.15      5.96 o 
   1  14   3       12.32       14.86      5.57 o 
   2  14   3        7.17       10.30      5.32 o 
   3  14   3       35.12       40.16      9.09 o 
   4  14   3       23.91       29.80      8.87 o 
   5  14   3        0.03       -0.06      6.07 o 
   6  14   3        0.37        0.83      6.86 o 
  -5  15   3        4.09        6.87      5.55 o 
  -4  15   3        0.96        6.70      5.51 o 
  -3  15   3       24.61       40.88      9.97 o 
  -2  15   3       10.59       10.72      5.56 o 
  -1  15   3       36.89       36.03      5.62 o 
   0  15   3       89.76      101.03      7.43 o 
   1  15   3       50.83       49.20     11.37 o 
   2  15   3       18.19       17.21      6.55 o 
   3  15   3      104.37      109.35     10.02 o 
   4  15   3       12.02       10.32      6.86 o 
   5  15   3        3.01       15.28      7.20 o 
  -4  16   3        7.25        7.09      5.92 o 
  -3  16   3        4.28       11.83      5.64 o 
  -2  16   3       17.16       17.17      5.91 o 
  -1  16   3       60.92       65.62     12.71 o 
   0  16   3        2.09       29.43     13.77 o 
   1  16   3       59.62       63.66      6.68 o 
   2  16   3      128.83      140.17     11.12 o 
   3  16   3        0.05        7.02      6.62 o 
   4  16   3       48.66       43.56      8.58 o 
  -2  17   3       31.59       39.19     10.49 o 
  -1  17   3        0.72        7.77      6.18 o 
   0  17   3       50.33       53.99      6.67 o 
   1  17   3       73.38       77.35      7.13 o 
   2  17   3        1.83        5.41      9.90 o 
 -10   0   4       15.85       28.63      5.60 o 
  -9   0   4      168.44      153.65      8.53 o 
  -8   0   4      180.02      164.60      8.05 o 
  -7   0   4      232.89      246.60      9.20 o 
  -6   0   4     2792.33     2753.46     37.79 o 
  -5   0   4      872.79      831.07     13.99 o 
  -4   0   4        4.31        3.55      2.30 o 
  -3   0   4      250.16      240.15      5.52 o 
  -2   0   4      426.37      450.73      8.97 o 
  -1   0   4       32.96       38.29      2.02 o 
   0   0   4       42.27       17.95      5.02 o 
   1   0   4     2077.13     2047.85     33.90 o 
   2   0   4     3974.34     3958.43     62.31 o 
   3   0   4      441.03      420.73     10.09 o 
   4   0   4     1031.85     1067.79     20.56 o 
   5   0   4      163.50      145.98      5.75 o 
   6   0   4        0.92        5.59      4.20 o 
   7   0   4      110.98      112.76     11.26 o 
   8   0   4        3.92       -1.95      5.63 o 
   9   0   4        0.10        9.57      7.76 o 
 -10   1   4        8.33       18.59      4.65 o 
  -9   1   4       22.13       21.45      3.19 o 
  -8   1   4       27.32       23.23      2.99 o 
  -7   1   4       51.48       42.99      2.92 o 
  -6   1   4        0.02        2.82      2.18 o 
  -5   1   4      235.57      248.27      4.48 o 
  -4   1   4      530.04      518.56      6.76 o 
  -3   1   4      178.08      184.58      3.35 o 
  -2   1   4      948.86      852.04      9.11 o 
  -1   1   4      612.92      625.17      6.98 o 
   0   1   4      472.35      509.81      7.66 o 
   1   1   4     3007.13     2893.53     32.75 o 
   2   1   4      696.88      631.58      9.35 o 
   3   1   4      480.95      482.15      7.89 o 
   4   1   4       92.35      103.81      3.90 o 
   5   1   4       95.25       97.55      6.88 o 
   6   1   4       93.43       89.26     11.21 o 
   7   1   4       18.33       18.74      4.67 o 
   8   1   4      138.68      130.97      9.11 o 
   9   1   4       48.64       47.20      7.21 o 
 -10   2   4       16.93       25.05      4.87 o 
  -9   2   4       13.81       17.17      3.73 o 
  -8   2   4        5.11        3.99      2.40 o 
  -7   2   4       14.20       15.08      2.20 o 
  -6   2   4       87.28       81.53      3.18 o 
  -5   2   4        5.21       10.50      1.66 o 
  -4   2   4        9.92       10.29      1.23 o 
  -3   2   4      464.57      498.52      6.31 o 
  -2   2   4     1011.42     1095.17     17.61 o 
  -1   2   4        4.19        6.91      0.88 o 
   0   2   4      138.65      128.16      3.24 o 
   1   2   4       14.33       20.12      3.05 o 
   2   2   4      801.16      801.74     11.31 o 
   3   2   4        4.09        5.29      1.35 o 
   4   2   4       45.59       40.79      2.16 o 
   5   2   4        5.40        6.67      2.19 o 
   6   2   4       16.56       16.54      3.51 o 
   7   2   4        0.02       -0.98      3.67 o 
   8   2   4        0.44        2.58      4.27 o 
   9   2   4        3.62        9.13      5.58 o 
 -10   3   4       33.38       25.32      5.12 o 
  -9   3   4       24.94       23.59      3.95 o 
  -8   3   4      103.77      116.91      6.78 o 
  -7   3   4      332.56      312.94      8.93 o 
  -6   3   4      493.08      495.63     11.11 o 
  -5   3   4       87.03       73.75      2.86 o 
  -4   3   4       67.91       43.05      1.81 o 
  -3   3   4        1.71        5.71      1.14 o 
  -2   3   4     1549.63     1489.70     15.21 o 
  -1   3   4       92.62       61.73      2.29 o 
   0   3   4     2075.22     2028.62     24.04 o 
   1   3   4        6.12        6.46      1.27 o 
   2   3   4        8.92        4.47      1.27 o 
   3   3   4       68.43       58.25      2.52 o 
   4   3   4       85.89       71.28      2.83 o 
   5   3   4      345.36      334.07     43.15 o 
   6   3   4       95.11       86.37      6.53 o 
   7   3   4        0.51        2.30      3.82 o 
   8   3   4       16.51       12.39      9.46 o 
   9   3   4        0.01        1.94      5.34 o 
 -10   4   4        5.87        6.22      5.50 o 
  -9   4   4       98.54      105.39      7.57 o 
  -8   4   4       78.95       68.61      4.75 o 
  -7   4   4       20.41       16.73      3.02 o 
  -6   4   4      658.40      659.85     13.60 o 
  -5   4   4      345.25      331.13      8.64 o 
  -4   4   4        2.42        2.15      1.34 o 
  -3   4   4      626.23      595.10      8.37 o 
  -2   4   4     1673.43     1770.31     19.53 o 
  -1   4   4        8.29       13.32      2.39 o 
   0   4   4       84.75       69.82      2.24 o 
   1   4   4      251.72      217.63      4.76 o 
   2   4   4      252.54      257.06      5.17 o 
   3   4   4        1.55        8.12      1.34 o 
   4   4   4      543.91      524.34     12.70 o 
   5   4   4       22.55       24.60      2.24 o 
   6   4   4       20.75       21.63      3.16 o 
   7   4   4       43.44       52.66      6.11 o 
   8   4   4        4.02       11.80      4.80 o 
   9   4   4        5.60       13.83      5.85 o 
  -9   5   4        9.48       19.25      5.00 o 
  -8   5   4        8.59        3.22      3.80 o 
  -7   5   4      120.87      110.00      7.16 o 
  -6   5   4       33.36       23.06      2.98 o 
  -5   5   4        3.01        7.22      1.72 o 
  -4   5   4       26.82       32.22      2.26 o 
  -3   5   4        5.87       12.78      1.94 o 
  -2   5   4      285.68      279.08      6.45 o 
  -1   5   4       23.49       24.27      2.18 o 
   0   5   4       20.77       21.25      2.24 o 
   1   5   4      543.90      529.17      8.47 o 
   2   5   4       85.84       81.14      2.33 o 
   3   5   4      113.77      120.05      3.14 o 
   4   5   4        6.77       10.43      1.59 o 
   5   5   4       49.66       50.94      2.92 o 
   6   5   4       43.17       44.73      3.04 o 
   7   5   4        8.25       16.49      2.95 o 
   8   5   4        5.25       14.44      4.90 o 
   9   5   4        0.25        1.43      7.03 o 
  -9   6   4       80.00       74.63      7.35 o 
  -8   6   4        1.40        3.19      3.61 o 
  -7   6   4       17.42       19.26      4.68 o 
  -6   6   4       35.09       33.73      4.27 o 
  -5   6   4       56.66       40.19      4.44 o 
  -4   6   4        5.83        4.54      2.38 o 
  -3   6   4      469.77      453.00     10.04 o 
  -2   6   4      437.13      478.49      9.22 o 
  -1   6   4        0.98        3.44      1.48 o 
   0   6   4      107.81      110.25      4.49 o 
   1   6   4      378.46      351.43      5.45 o 
   2   6   4       89.39      103.80      3.93 o 
   3   6   4       31.90       33.94      1.91 o 
   4   6   4      219.08      217.95      5.82 o 
   5   6   4        0.73        4.23      1.73 o 
   6   6   4        4.78        5.01      2.25 o 
   7   6   4       10.67       11.12      5.21 o 
   8   6   4        0.78       -0.13      4.14 o 
   9   6   4        0.14       14.61      7.62 o 
  -9   7   4       12.76       16.32      5.42 o 
  -8   7   4        9.95       10.78      4.64 o 
  -7   7   4       17.58       20.03      6.59 o 
  -6   7   4       68.00       72.42      6.06 o 
  -5   7   4       99.93      104.48      6.91 o 
  -4   7   4      370.30      349.56      8.80 o 
  -3   7   4      348.06      315.54     18.29 o 
  -2   7   4      377.28      327.77     11.27 o 
  -1   7   4      112.24      123.83      7.95 o 
   0   7   4      219.20      191.34      6.38 o 
   1   7   4      827.48      841.92     10.78 o 
   2   7   4      471.81      454.86      9.07 o 
   3   7   4      100.28       92.50      3.28 o 
   4   7   4       42.83       43.60      4.59 o 
   5   7   4       43.22       42.87      3.69 o 
   6   7   4       18.81       28.64      3.44 o 
   7   7   4        1.12        6.69      4.27 o 
   8   7   4       27.60       35.98     15.33 o 
  -9   8   4       27.89       20.30     11.22 o 
  -8   8   4       56.23       50.49      6.37 o 
  -7   8   4       21.88       21.11     12.31 o 
  -6   8   4      309.19      301.10     12.50 o 
  -5   8   4      127.60      124.59     13.17 o 
  -4   8   4        0.03        3.07      2.20 o 
  -3   8   4       76.21       69.02      4.23 o 
  -2   8   4      269.07      231.62     16.32 o 
  -1   8   4        0.40        2.88      2.06 o 
   0   8   4       72.00       69.88      5.41 o 
   1   8   4      138.76      123.51      6.95 o 
   2   8   4      305.64      295.67     11.29 o 
   3   8   4       33.69       28.79      3.40 o 
   4   8   4      132.03      143.16      7.96 o 
   5   8   4       27.08       24.59      3.44 o 
   6   8   4        0.72       -0.26      3.06 o 
   7   8   4       10.40       24.33      4.25 o 
   8   8   4        3.84       12.34      5.25 o 
  -8   9   4       14.78       13.01      4.87 o 
  -7   9   4        0.69        6.21      4.31 o 
  -6   9   4        1.25        7.40      4.53 o 
  -5   9   4       44.25       34.38      5.19 o 
  -4   9   4      112.61      119.79      6.35 o 
  -3   9   4      488.74      400.71     12.51 o 
  -2   9   4       66.78       70.73      4.63 o 
  -1   9   4        0.21       -3.68      2.46 o 
   0   9   4      287.95      288.41     11.30 o 
   1   9   4       33.98       37.10      4.65 o 
   2   9   4       17.58       11.80      3.42 o 
   3   9   4        2.95        9.09      6.26 o 
   4   9   4       50.27       49.61      5.38 o 
   5   9   4      129.26      128.66      6.37 o 
   6   9   4       19.76       19.43      3.91 o 
   7   9   4        5.40        4.85      3.77 o 
   8   9   4        1.01       -1.84      5.63 o 
  -8  10   4        2.71       12.46      4.48 o 
  -7  10   4        4.04       12.53      4.58 o 
  -6  10   4       11.57        8.74      4.59 o 
  -5  10   4       83.02       80.99      7.45 o 
  -4  10   4        1.18        7.88      4.22 o 
  -3  10   4      683.33      589.07     42.23 o 
  -2  10   4      636.84      609.97     14.57 o 
  -1  10   4       25.44       23.35      3.48 o 
   0  10   4      110.92       93.20      6.75 o 
   1  10   4       86.66       98.23     14.55 o 
   2  10   4       79.21       87.31      6.70 o 
   3  10   4        0.32        2.26      3.54 o 
   4  10   4      205.87      199.72     10.69 o 
   5  10   4       50.80       44.16      6.36 o 
   6  10   4        1.30        4.13      5.04 o 
   7  10   4        8.68       15.27      5.53 o 
  -8  11   4       22.72       29.74      5.42 o 
  -7  11   4       61.17       66.77      7.48 o 
  -6  11   4        1.02        3.26      5.70 o 
  -5  11   4       40.25       46.40      6.44 o 
  -4  11   4        0.77        2.77      6.09 o 
  -3  11   4      125.14      115.75      7.20 o 
  -2  11   4      520.59      502.73     13.45 o 
  -1  11   4      282.50      290.93      9.98 o 
   0  11   4      101.91      103.20     12.60 o 
   1  11   4       51.84       50.35      5.69 o 
   2  11   4      221.58      223.56     11.11 o 
   3  11   4       68.38       73.59      7.07 o 
   4  11   4      220.87      210.97     11.62 o 
   5  11   4      276.10      239.08     12.64 o 
   6  11   4       98.36      103.66      9.00 o 
   7  11   4       11.69        5.48     10.75 o 
  -7  12   4        0.58        4.58      5.09 o 
  -6  12   4        5.33        2.98      4.90 o 
  -5  12   4        1.77       -4.38      7.23 o 
  -4  12   4        2.62        2.15      4.80 o 
  -3  12   4      145.31      133.64      8.16 o 
  -2  12   4      369.43      351.98     13.61 o 
  -1  12   4        4.01        4.68      3.33 o 
   0  12   4       31.13       47.62      8.21 o 
   1  12   4        0.28       -0.30      4.11 o 
   2  12   4       16.05       12.91      5.14 o 
   3  12   4       72.53       94.00      8.40 o 
   4  12   4       49.90       42.67      6.76 o 
   5  12   4       10.81       20.75      5.84 o 
   6  12   4       22.43       35.19      7.06 o 
  -6  13   4       13.89       19.75      8.81 o 
  -5  13   4       33.51       37.09      6.35 o 
  -4  13   4       84.48       74.03      8.26 o 
  -3  13   4       17.24       20.46      5.78 o 
  -2  13   4       32.77       39.05      5.86 o 
  -1  13   4       32.06       29.69      4.66 o 
   0  13   4       29.10       36.68      7.67 o 
   1  13   4       36.87       35.40      6.37 o 
   2  13   4        3.95       -0.60      5.24 o 
   3  13   4       14.89       21.62      5.83 o 
   4  13   4       36.77       26.53      6.75 o 
   5  13   4        0.42        1.39      5.84 o 
   6  13   4        1.62       18.75      7.31 o 
  -6  14   4       77.72       81.90      8.69 o 
  -5  14   4       72.37       83.24      8.68 o 
  -4  14   4        2.42        6.21      5.13 o 
  -3  14   4       83.07       84.46     12.36 o 
  -2  14   4       23.45       26.93     12.16 o 
  -1  14   4        0.07       -4.35      5.42 o 
   0  14   4       29.30       23.05      5.06 o 
   1  14   4       56.34       63.40      7.73 o 
   2  14   4       22.40       16.74     10.49 o 
   3  14   4        8.13        8.21      6.77 o 
   4  14   4       52.03       49.88      7.88 o 
   5  14   4        4.33        6.52      6.48 o 
  -5  15   4       23.62       24.61      6.34 o 
  -4  15   4       27.90       36.78      6.94 o 
  -3  15   4       12.89       17.88      8.50 o 
  -2  15   4        6.70       -0.97      8.37 o 
  -1  15   4       11.48       16.56      4.85 o 
   0  15   4        1.48        9.24      4.67 o 
   1  15   4        0.79       -4.08      8.35 o 
   2  15   4       32.25       29.33      7.26 o 
   3  15   4       65.39       52.88      8.20 o 
   4  15   4        2.11        5.84      6.74 o 
  -4  16   4        5.02       14.67      7.45 o 
  -3  16   4        4.58       -1.40      8.72 o 
  -2  16   4        5.41       14.68      6.90 o 
  -1  16   4       15.36       15.22      5.17 o 
   0  16   4        0.41        5.22      4.63 o 
   1  16   4        1.36        4.61      5.14 o 
   2  16   4       30.16       17.43      7.12 o 
   3  16   4        6.77       12.38      7.20 o 
  -1  17   4        1.97        1.50      5.75 o 
   0  17   4       24.75       22.88      8.95 o 
   1  17   4        2.71       11.36      5.59 o 
 -10   1   5        7.44        6.35      4.65 o 
  -9   1   5       18.76       29.87      3.45 o 
  -8   1   5       44.88       49.01      4.27 o 
  -7   1   5       56.20       64.10      4.53 o 
  -6   1   5      558.85      528.94      7.81 o 
  -5   1   5      348.37      323.66      5.39 o 
  -4   1   5      234.11      215.58      4.01 o 
  -3   1   5        0.16        3.47      1.06 o 
  -2   1   5     2147.51     2166.49     19.14 o 
  -1   1   5      161.77      141.42      3.40 o 
   0   1   5      794.23      790.63     13.61 o 
   1   1   5     1012.68      995.54     13.57 o 
   2   1   5      422.62      433.35      7.54 o 
   3   1   5       37.56       39.20      2.13 o 
   4   1   5      105.46      107.82      6.21 o 
   5   1   5       29.35       31.06      2.74 o 
   6   1   5        4.15        3.34      3.46 o 
   7   1   5        0.85        4.00      4.11 o 
   8   1   5       24.02       20.46      5.61 o 
   9   1   5        0.07       -1.96      5.53 o 
 -10   2   5      157.24      168.51     10.65 o 
  -9   2   5       10.44       20.09      5.14 o 
  -8   2   5       21.26       23.48      2.96 o 
  -7   2   5       47.34       52.24      3.28 o 
  -6   2   5      294.02      312.02      5.71 o 
  -5   2   5       11.02       11.66      1.54 o 
  -4   2   5      765.46      778.16      9.35 o 
  -3   2   5      469.77      531.53      6.84 o 
  -2   2   5      193.77      166.53      3.00 o 
  -1   2   5      776.97      801.51      8.72 o 
   0   2   5        0.20        0.91      1.25 o 
   1   2   5      143.73      150.12      3.95 o 
   2   2   5      898.16      866.59     12.49 o 
   3   2   5       36.56       43.36      2.81 o 
   4   2   5      113.75       98.86      4.19 o 
   5   2   5      101.15      102.16      4.78 o 
   6   2   5        6.93        9.19      3.49 o 
   7   2   5        0.00       -3.86      4.04 o 
   8   2   5       23.56       22.40      5.73 o 
   9   2   5       37.54       43.99      7.45 o 
  -9   3   5        3.17        6.19      4.18 o 
  -8   3   5        2.21        6.31      3.65 o 
  -7   3   5       20.21       21.76      3.25 o 
  -6   3   5      382.84      368.73      9.32 o 
  -5   3   5      320.71      309.56      5.81 o 
  -4   3   5       67.03       69.26      2.34 o 
  -3   3   5       34.31       28.41      1.55 o 
  -2   3   5      478.43      461.11      5.69 o 
  -1   3   5       93.80       98.30      3.23 o 
   0   3   5      538.27      485.83      7.97 o 
   1   3   5      993.26      956.20     13.39 o 
   2   3   5      209.73      194.19      4.90 o 
   3   3   5        6.85       13.92      1.71 o 
   4   3   5       32.87       36.00      2.41 o 
   5   3   5        0.94        4.16      2.50 o 
   6   3   5        1.20        7.93      3.77 o 
   7   3   5        2.02        6.63      5.32 o 
   8   3   5       21.73       32.15      6.08 o 
   9   3   5        5.60        9.74      5.43 o 
  -9   4   5        2.10        4.85      4.41 o 
  -8   4   5        1.67        3.39      3.63 o 
  -7   4   5       24.52       17.00      3.97 o 
  -6   4   5        0.53        8.45      5.19 o 
  -5   4   5       44.64       41.82      2.72 o 
  -4   4   5       12.01       11.03      2.00 o 
  -3   4   5      425.49      453.77      9.86 o 
  -2   4   5       68.15       66.99      5.69 o 
  -1   4   5       30.65       22.55      2.06 o 
   0   4   5       74.02      100.78      3.08 o 
   1   4   5      105.82      111.67      3.50 o 
   2   4   5      367.09      339.68      6.81 o 
   3   4   5       14.29       19.94      2.29 o 
   4   4   5       66.26       66.98      4.01 o 
   5   4   5      206.43      217.53      7.45 o 
   6   4   5       24.83       26.44      3.52 o 
   7   4   5        0.39        2.00      4.13 o 
   8   4   5        4.08       11.66      5.35 o 
   9   4   5        0.26        0.91      5.65 o 
  -9   5   5       61.46       79.98      7.28 o 
  -8   5   5       80.78       80.16      6.63 o 
  -7   5   5       39.31       37.59     11.43 o 
  -6   5   5      334.23      293.74     25.36 o 
  -5   5   5      132.24      127.15      5.37 o 
  -4   5   5      225.27      198.93      5.47 o 
  -3   5   5        1.93        2.73      1.65 o 
  -2   5   5     1470.81     1449.25     19.97 o 
  -1   5   5      213.56      189.66      5.94 o 
   0   5   5      196.68      182.77      5.81 o 
   1   5   5      500.14      472.47     10.15 o 
   2   5   5      192.89      196.77      5.08 o 
   3   5   5       38.49       41.76      2.58 o 
   4   5   5      179.51      175.50      6.44 o 
   5   5   5       43.37       45.05      3.89 o 
   6   5   5       13.51       21.88      5.45 o 
   7   5   5        0.52       -3.70      7.29 o 
   8   5   5        3.89       13.16      5.54 o 
  -9   6   5        1.96        6.26      5.13 o 
  -8   6   5        5.21        9.70      5.81 o 
  -7   6   5        4.14       14.26      4.23 o 
  -6   6   5       10.57       12.55      5.24 o 
  -5   6   5       25.67       33.28      7.28 o 
  -4   6   5       75.35       62.25      3.29 o 
  -3   6   5       22.03       19.12      3.43 o 
  -2   6   5       23.00       24.63      2.44 o 
  -1   6   5      229.31      223.62      6.80 o 
   0   6   5       11.07       11.15      3.11 o 
   1   6   5      294.73      304.08      8.12 o 
   2   6   5      709.89      697.66     38.77 o 
   3   6   5       11.93       18.87      2.13 o 
   4   6   5        3.31        8.96      4.82 o 
   5   6   5      249.17      258.77     10.88 o 
   6   6   5       66.34       70.81      4.83 o 
   7   6   5        0.00        1.53      4.54 o 
   8   6   5       17.47       22.34     10.56 o 
  -9   7   5        2.97        3.53      5.42 o 
  -8   7   5        1.26        4.85      8.74 o 
  -7   7   5        1.22        7.43      4.35 o 
  -6   7   5       58.09       56.45     10.16 o 
  -5   7   5       42.96       34.07      4.69 o 
  -4   7   5        1.96        2.20      2.26 o 
  -3   7   5        0.15       -0.36      2.24 o 
  -2   7   5       24.10       22.46      2.46 o 
  -1   7   5       86.55       85.23      4.56 o 
   0   7   5       24.72       31.59      2.90 o 
   1   7   5      196.07      214.43      7.01 o 
   2   7   5       29.26       29.80      5.65 o 
   3   7   5        1.88        5.47      2.08 o 
   4   7   5        3.22        4.42      2.27 o 
   5   7   5        8.75       11.69      4.56 o 
   6   7   5        1.88       11.33      3.13 o 
   7   7   5        0.00        3.18      5.32 o 
   8   7   5        1.26        2.45      6.00 o 
  -8   8   5       12.89        9.36      8.89 o 
  -7   8   5      183.24      178.60     10.04 o 
  -6   8   5      133.67      113.20      8.26 o 
  -5   8   5        0.02        0.56      3.61 o 
  -4   8   5        1.51        3.82      2.42 o 
  -3   8   5        4.48        0.74      2.26 o 
  -2   8   5       54.91       50.42      3.92 o 
  -1   8   5       26.10       32.31      5.08 o 
   0   8   5        2.05        4.52      2.40 o 
   1   8   5      400.09      395.47     10.38 o 
   2   8   5       46.97       45.98      3.70 o 
   3   8   5        0.97        0.65      3.07 o 
   4   8   5       44.78       39.33      4.80 o 
   5   8   5       59.25       56.77      6.07 o 
   6   8   5        0.09        7.74      3.99 o 
   7   8   5        0.02        7.15      5.25 o 
   8   8   5        1.16       20.27      6.27 o 
  -8   9   5       36.78       39.61      7.53 o 
  -7   9   5        9.86       11.85      4.91 o 
  -6   9   5      153.82      157.20     21.42 o 
  -5   9   5       68.18       65.42      7.38 o 
  -4   9   5      134.74      107.95      5.45 o 
  -3   9   5       80.36       74.15      5.55 o 
  -2   9   5      524.94      494.42     12.60 o 
  -1   9   5      153.36      151.69      7.18 o 
   0   9   5       32.18       27.52      4.12 o 
   1   9   5      224.83      197.04      9.57 o 
   2   9   5       40.47       43.93      5.81 o 
   3   9   5       15.22       15.53      3.99 o 
   4   9   5      165.67      165.69     12.05 o 
   5   9   5       55.89       54.11      6.34 o 
   6   9   5        3.42        3.09      6.55 o 
   7   9   5        2.54       10.05      5.87 o 
  -8  10   5        7.50       11.59      6.75 o 
  -7  10   5       22.31       18.50      5.80 o 
  -6  10   5       23.06       24.33      5.40 o 
  -5  10   5        4.70        2.48      4.58 o 
  -4  10   5        8.01        6.86      2.87 o 
  -3  10   5       12.46        8.41      5.59 o 
  -2  10   5       37.29       39.84      4.28 o 
  -1  10   5        3.56        5.00      2.87 o 
   0  10   5      118.27      148.75      8.46 o 
   1  10   5        1.34        1.40      2.77 o 
   2  10   5       11.80       16.41      4.03 o 
   3  10   5        1.80        0.18      3.93 o 
   4  10   5        2.30       -0.53      4.93 o 
   5  10   5       47.97       52.71      6.54 o 
   6  10   5        6.93       10.78     10.01 o 
   7  10   5        2.25        4.47      7.18 o 
  -7  11   5        0.19        3.08     10.38 o 
  -6  11   5        0.15       10.91      7.86 o 
  -5  11   5        2.32       -0.40      4.55 o 
  -4  11   5       29.37       26.95      5.74 o 
  -3  11   5        0.63        0.96      3.29 o 
  -2  11   5      181.03      175.88      7.85 o 
  -1  11   5       39.61       35.30      4.18 o 
   0  11   5       41.31       33.21      5.21 o 
   1  11   5        0.04        6.92      6.57 o 
   2  11   5        0.28        2.24      4.41 o 
   3  11   5        2.48       -2.27      4.49 o 
   4  11   5        6.77        4.59      4.59 o 
   5  11   5        0.14        1.37      5.24 o 
   6  11   5        0.00        0.49      5.50 o 
  -7  12   5       83.91       89.22      8.34 o 
  -6  12   5       67.39       64.55      7.91 o 
  -5  12   5        7.57       -3.31      5.03 o 
  -4  12   5       55.29       53.40      7.29 o 
  -3  12   5       43.70       38.48      5.25 o 
  -2  12   5        0.40        7.64      3.61 o 
  -1  12   5       57.65       74.83      5.96 o 
   0  12   5        7.46       10.73      6.79 o 
   1  12   5       22.41       17.45      6.22 o 
   2  12   5       67.40       67.87      7.52 o 
   3  12   5        5.41        7.42      5.11 o 
   4  12   5       11.99       15.87      4.92 o 
   5  12   5       22.48       36.78      6.73 o 
   6  12   5        2.73       -1.94     12.53 o 
  -6  13   5       23.37       29.37      6.58 o 
  -5  13   5       54.55       49.03     15.47 o 
  -4  13   5        0.06        5.24      9.81 o 
  -3  13   5       43.43       46.52      8.34 o 
  -2  13   5      197.01      179.95      8.88 o 
  -1  13   5      114.14      115.21      7.45 o 
   0  13   5       18.00       13.91      5.57 o 
   1  13   5       98.16       90.40      8.94 o 
   2  13   5        3.81        4.31      5.33 o 
   3  13   5        0.06       10.22      5.59 o 
   4  13   5       10.92       12.89     12.29 o 
   5  13   5       13.33       24.03      7.31 o 
  -5  14   5        3.58        7.71      5.81 o 
  -4  14   5        0.35        1.18      5.52 o 
  -3  14   5        3.21       10.67      7.05 o 
  -2  14   5       38.54       28.92      6.02 o 
  -1  14   5       27.25       22.13      4.99 o 
   0  14   5       57.75       63.48      6.57 o 
   1  14   5        5.50       -3.86      5.31 o 
   2  14   5       11.86       21.22      6.19 o 
   3  14   5        7.14        9.98      6.29 o 
   4  14   5        0.00        2.93      6.92 o 
  -4  15   5        0.02        5.03      9.07 o 
  -3  15   5       24.10       25.47     10.38 o 
  -2  15   5       64.94       66.11      7.56 o 
  -1  15   5       30.55       22.23      5.27 o 
   0  15   5       49.71       52.69      6.54 o 
   1  15   5       23.61       22.95     15.07 o 
   2  15   5        4.09       10.26     14.37 o 
   3  15   5       10.09       15.01     11.63 o 
  -3  16   5        5.58       -1.40      8.76 o 
  -2  16   5       15.84       15.43      6.43 o 
  -1  16   5       58.98       56.22      6.62 o 
   0  16   5        3.34       17.02      5.45 o 
   1  16   5       24.55       40.96      6.52 o 
   2  16   5       87.62       71.07      9.54 o 
  -9   0   6        7.75       11.52      4.77 o 
  -8   0   6      185.59      180.32     10.43 o 
  -7   0   6        8.41        6.77      3.08 o 
  -6   0   6      307.00      318.56      8.39 o 
  -5   0   6      251.74      256.93      6.98 o 
  -4   0   6      127.02      141.69      4.81 o 
  -3   0   6      296.65      320.78      8.80 o 
  -2   0   6       49.44       68.70      2.92 o 
  -1   0   6       32.25       26.65      2.28 o 
   0   0   6       47.19       29.05      2.89 o 
   1   0   6       50.27       55.68      3.75 o 
   2   0   6      419.74      391.13     20.42 o 
   3   0   6      140.46      149.62      6.26 o 
   4   0   6        4.62       14.10      4.53 o 
   5   0   6        0.98       10.71      5.23 o 
   6   0   6       47.16       60.35      8.83 o 
   7   0   6       50.60       49.39      9.60 o 
   8   0   6        0.16       -4.86      6.66 o 
  -9   1   6       11.06       15.28      3.75 o 
  -8   1   6       19.04       20.87      3.18 o 
  -7   1   6       55.02       68.39      3.34 o 
  -6   1   6      461.99      444.48     11.17 o 
  -5   1   6        0.07        5.57      1.57 o 
  -4   1   6      227.78      224.20      4.32 o 
  -3   1   6      275.46      247.36      4.38 o 
  -2   1   6        2.66        6.25      1.15 o 
  -1   1   6        9.11        5.12      1.70 o 
   0   1   6        3.46        6.64      1.48 o 
   1   1   6      811.35      759.85     11.52 o 
   2   1   6     1126.73     1095.91     15.47 o 
   3   1   6      259.74      265.57      6.06 o 
   4   1   6        4.92        6.58      1.74 o 
   5   1   6        0.04       -1.95      3.89 o 
   6   1   6       19.75       24.48      8.98 o 
   7   1   6       12.09       16.00      6.66 o 
   8   1   6       16.84       13.27      5.57 o 
  -9   2   6       19.76       16.65      5.05 o 
  -8   2   6        1.37        4.88      4.07 o 
  -7   2   6        5.70        6.27      2.33 o 
  -6   2   6        9.45       14.21      2.17 o 
  -5   2   6       24.06       26.96      4.01 o 
  -4   2   6       28.53       24.77      1.75 o 
  -3   2   6       85.96       88.60      2.57 o 
  -2   2   6      194.71      168.77      3.21 o 
  -1   2   6      236.18      236.84      4.78 o 
   0   2   6       65.10       53.66      3.41 o 
   1   2   6       64.67       63.52      2.84 o 
   2   2   6        1.65        3.64      1.59 o 
   3   2   6        0.86        4.43      1.58 o 
   4   2   6        0.67        3.53      1.57 o 
   5   2   6       17.27       15.64      2.73 o 
   6   2   6       13.13       13.59      4.46 o 
   7   2   6        0.23        1.05      4.99 o 
   8   2   6        1.70        0.82      5.15 o 
  -9   3   6       25.93       33.00      6.90 o 
  -8   3   6       36.36       37.78      5.37 o 
  -7   3   6      194.80      198.29      7.51 o 
  -6   3   6       93.64      103.18      3.79 o 
  -5   3   6      347.39      362.92      6.77 o 
  -4   3   6      420.42      444.54      7.34 o 
  -3   3   6      126.85      115.72      4.09 o 
  -2   3   6      437.18      421.48      7.98 o 
  -1   3   6      228.23      185.69      4.27 o 
   0   3   6      183.05      163.98      8.36 o 
   1   3   6       22.62       31.58      4.36 o 
   2   3   6        0.53        3.98      1.64 o 
   3   3   6        6.29        9.30      1.70 o 
   4   3   6        7.23       12.31      1.85 o 
   5   3   6       10.17        8.04      3.86 o 
   6   3   6      133.24      136.31      8.95 o 
   7   3   6        0.11        1.57      4.73 o 
   8   3   6        0.14        5.31      5.16 o 
  -9   4   6       43.60       52.24      9.07 o 
  -8   4   6       81.87       94.84      7.12 o 
  -7   4   6       12.63       12.89      6.07 o 
  -6   4   6      212.20      192.49      7.34 o 
  -5   4   6      187.70      178.47      5.48 o 
  -4   4   6      217.51      223.20      6.05 o 
  -3   4   6      215.17      238.53      6.12 o 
  -2   4   6      111.72       89.24      3.70 o 
  -1   4   6      181.33      161.42      5.48 o 
   0   4   6       98.29       69.48      3.64 o 
   1   4   6      281.23      268.42      6.00 o 
   2   4   6      328.52      311.09      6.82 o 
   3   4   6      128.21      129.33      5.35 o 
   4   4   6        4.14        7.89      2.54 o 
   5   4   6        8.15        7.61      2.76 o 
   6   4   6        0.96        5.22      4.23 o 
   7   4   6       15.67       11.47      5.23 o 
   8   4   6        1.69        0.86      5.52 o 
  -9   5   6        2.51        1.59      5.85 o 
  -8   5   6        5.92        8.70      6.48 o 
  -7   5   6        5.17        3.81      4.67 o 
  -6   5   6        0.39        2.28      3.69 o 
  -5   5   6       62.15       61.78      3.46 o 
  -4   5   6        7.19        4.92      2.01 o 
  -3   5   6        8.98        9.20      2.06 o 
  -2   5   6       30.69       27.07      2.50 o 
  -1   5   6       27.88       32.88      2.78 o 
   0   5   6        0.01       -1.58      3.05 o 
   1   5   6        1.26        6.45      1.95 o 
   2   5   6        0.20        2.61      2.15 o 
   3   5   6       16.41       19.79      2.22 o 
   4   5   6        0.51        2.77      2.48 o 
   5   5   6        9.21       13.18      3.05 o 
   6   5   6        9.78       18.32      3.43 o 
   7   5   6        0.63        9.33      5.12 o 
   8   5   6        4.26        6.67      7.40 o 
  -9   6   6       18.49       20.28      6.17 o 
  -8   6   6       58.76       52.79      6.79 o 
  -7   6   6       26.88       24.78      5.07 o 
  -6   6   6       26.32       30.11      4.95 o 
  -5   6   6      192.82      173.13      5.68 o 
  -4   6   6       29.82       32.00      2.90 o 
  -3   6   6      503.11      505.52     34.25 o 
  -2   6   6      185.81      151.61     10.10 o 
  -1   6   6      174.07      187.13      6.45 o 
   0   6   6       75.72       71.21      4.09 o 
   1   6   6        0.16        3.64      2.18 o 
   2   6   6        0.41        0.35      2.00 o 
   3   6   6        2.28       11.89      2.44 o 
   4   6   6        0.10       -2.17      6.02 o 
   5   6   6       79.36       83.24      5.20 o 
   6   6   6        7.19        9.08      3.50 o 
   7   6   6        3.32        8.97      5.70 o 
   8   6   6        2.42        0.61      5.35 o 
  -8   7   6       12.60       18.78      5.73 o 
  -7   7   6       72.81       86.05      7.53 o 
  -6   7   6        9.30        8.35      4.68 o 
  -5   7   6       34.18       39.06      3.74 o 
  -4   7   6      685.83      716.96     13.12 o 
  -3   7   6      567.70      515.67     10.63 o 
  -2   7   6       27.48       26.46      2.69 o 
  -1   7   6      176.53      158.16      6.18 o 
   0   7   6      117.04      113.84      5.27 o 
   1   7   6        8.76        6.94      2.32 o 
   2   7   6      143.35      137.50      5.81 o 
   3   7   6       75.53       79.88      5.19 o 
   4   7   6        9.17        5.37      3.24 o 
   5   7   6        5.24        9.62      6.24 o 
   6   7   6       42.30       50.36     10.78 o 
   7   7   6        1.31        3.79      8.94 o 
  -8   8   6       74.39       82.38     11.74 o 
  -7   8   6       10.33       17.87      5.36 o 
  -6   8   6       76.99       62.37      6.75 o 
  -5   8   6      238.87      209.85     11.20 o 
  -4   8   6       89.42       91.15      5.14 o 
  -3   8   6      304.02      291.88      9.00 o 
  -2   8   6      335.09      358.10      9.02 o 
  -1   8   6        8.90        0.97      2.71 o 
   0   8   6        4.87        4.01      2.41 o 
   1   8   6       11.78       10.58      3.36 o 
   2   8   6      112.64       92.72      5.15 o 
   3   8   6        0.32        0.09      3.12 o 
   4   8   6        4.58        1.02      8.34 o 
   5   8   6       48.07       53.10      6.31 o 
   6   8   6       11.94        2.48      4.87 o 
   7   8   6        5.71        4.89      9.75 o 
  -8   9   6        1.80        6.05      6.08 o 
  -7   9   6        7.24        8.55      5.27 o 
  -6   9   6        0.24        0.46      6.96 o 
  -5   9   6        9.03        7.59      4.90 o 
  -4   9   6        0.10       -1.44      2.80 o 
  -3   9   6      279.33      260.18     29.13 o 
  -2   9   6      185.92      174.53      7.49 o 
  -1   9   6       23.13       21.52      3.51 o 
   0   9   6       26.57       24.82      4.03 o 
   1   9   6        9.38        7.33      2.84 o 
   2   9   6        0.05        0.57      3.29 o 
   3   9   6       16.47       15.36     11.44 o 
   4   9   6       33.68       36.94      7.32 o 
   5   9   6       44.43       42.58      5.90 o 
   6   9   6       21.85       29.31      7.45 o 
   7   9   6        0.65      -10.89     10.19 o 
  -7  10   6        0.10        7.74      6.07 o 
  -6  10   6        2.66        4.41      5.38 o 
  -5  10   6       28.08       33.93      6.29 o 
  -4  10   6       29.83       44.27      5.84 o 
  -3  10   6       94.31       91.12      6.60 o 
  -2  10   6       62.55       53.93      4.93 o 
  -1  10   6       93.38       86.93      7.55 o 
   0  10   6       90.60       78.19      6.62 o 
   1  10   6       34.88       38.84      5.35 o 
   2  10   6        2.56        3.99      3.93 o 
   3  10   6       25.41       30.55      5.41 o 
   4  10   6        3.55        7.96      4.36 o 
   5  10   6       12.96       17.84      5.36 o 
   6  10   6        0.72       10.88     16.32 o 
  -7  11   6       80.20       90.04     12.20 o 
  -6  11   6       27.48       32.45      7.21 o 
  -5  11   6        0.30       -0.59      5.34 o 
  -4  11   6       97.43       90.33      9.17 o 
  -3  11   6        0.07       -0.86      3.73 o 
  -2  11   6      378.72      355.11     18.13 o 
  -1  11   6      352.55      336.63     11.66 o 
   0  11   6       99.70       92.64      9.31 o 
   1  11   6        9.85        9.25      4.66 o 
   2  11   6       29.58       28.19      5.78 o 
   3  11   6       21.70       20.62      6.99 o 
   4  11   6        2.52        3.79      6.81 o 
   5  11   6       49.83       59.56      7.59 o 
   6  11   6       96.96      107.53     24.97 o 
  -6  12   6        0.07        1.34      6.01 o 
  -5  12   6        8.18        7.63      5.63 o 
  -4  12   6       34.04       14.56      5.96 o 
  -3  12   6       27.88       31.00      5.78 o 
  -2  12   6      163.75      178.57      8.63 o 
  -1  12   6        0.13        0.70      3.67 o 
   0  12   6        3.14        5.21      6.35 o 
   1  12   6        0.48        1.58      5.63 o 
   2  12   6        2.21       11.23      5.15 o 
   3  12   6        0.21        1.61      4.90 o 
   4  12   6        0.57       -3.87      5.05 o 
   5  12   6        8.14       17.17      6.42 o 
  -5  13   6        4.01        9.51      6.17 o 
  -4  13   6       18.29       17.63      6.39 o 
  -3  13   6        4.37        3.47      4.56 o 
  -2  13   6       42.12       42.18      5.51 o 
  -1  13   6       24.45       28.27      5.01 o 
   0  13   6        0.74        0.07      6.04 o 
   1  13   6        7.22       10.51      5.68 o 
   2  13   6       23.33       18.83      6.22 o 
   3  13   6       22.11       20.65      6.09 o 
   4  13   6        0.19        9.77      8.52 o 
  -4  14   6        2.80       17.82      8.96 o 
  -3  14   6       35.94       46.01      6.55 o 
  -2  14   6       25.92       35.93      5.42 o 
  -1  14   6       18.12       14.43      4.95 o 
   0  14   6       15.03       10.26      4.96 o 
   1  14   6       31.06       28.55      6.89 o 
   2  14   6        6.92        4.98      6.09 o 
   3  14   6        3.25        7.25      7.29 o 
  -3  15   6       20.90       33.08     11.00 o 
  -2  15   6        0.01        6.19      5.02 o 
  -1  15   6        4.58       10.65      6.60 o 
   0  15   6        1.04        0.45      5.18 o 
   1  15   6        0.01       -5.47     13.21 o 
   2  15   6       24.70       41.66      8.03 o 
  -9   1   7       24.96       30.22      5.01 o 
  -8   1   7       28.86       35.71      3.97 o 
  -7   1   7       85.52      113.03      4.70 o 
  -6   1   7      396.06      438.01      8.05 o 
  -5   1   7      678.55      656.37     13.55 o 
  -4   1   7        1.08        4.77      1.52 o 
  -3   1   7       52.20       55.04      2.66 o 
  -2   1   7      271.36      269.70      6.42 o 
  -1   1   7      118.80      114.02      7.01 o 
   0   1   7       13.16       14.04      1.79 o 
   1   1   7       68.61       77.85      5.51 o 
   2   1   7      224.87      194.33      5.28 o 
   3   1   7      108.68      101.97      4.04 o 
   4   1   7       79.74       86.86      3.85 o 
   5   1   7        0.70        0.07      3.69 o 
   6   1   7        6.44        8.02      5.15 o 
   7   1   7        3.03       13.77      5.45 o 
   8   1   7        0.28        7.00      5.93 o 
  -9   2   7       82.74       96.90      8.18 o 
  -8   2   7        5.62        4.92      3.23 o 
  -7   2   7       68.03       73.13      4.25 o 
  -6   2   7      176.77      194.44      5.98 o 
  -5   2   7       83.97       94.40      4.24 o 
  -4   2   7       31.46       31.25      2.78 o 
  -3   2   7      321.05      314.69      8.33 o 
  -2   2   7       36.60       54.67      4.17 o 
  -1   2   7       57.60       50.34      2.51 o 
   0   2   7       67.82       65.79      4.58 o 
   1   2   7      140.42      138.59      4.42 o 
   2   2   7        0.20        7.84      1.85 o 
   3   2   7      217.02      241.50      6.19 o 
   4   2   7       68.31       65.04      3.40 o 
   5   2   7        8.85       19.34      4.17 o 
   6   2   7        3.30        9.70      5.16 o 
   7   2   7        3.01        5.00      5.27 o 
   8   2   7        3.68       11.60      8.41 o 
  -9   3   7        4.25        0.20      4.93 o 
  -8   3   7       32.88       34.57      5.26 o 
  -7   3   7       50.67       66.08      5.20 o 
  -6   3   7      289.49      304.06      7.74 o 
  -5   3   7      666.38      616.36     15.86 o 
  -4   3   7       20.17       20.90      2.43 o 
  -3   3   7       68.39       79.17      6.41 o 
  -2   3   7      161.96      162.59      7.49 o 
  -1   3   7       40.66       48.43      3.21 o 
   0   3   7       28.84       25.01      2.56 o 
   1   3   7        7.65       13.53      2.25 o 
   2   3   7      357.39      331.91      7.34 o 
   3   3   7      157.34      142.46      6.66 o 
   4   3   7       12.68       13.50      2.81 o 
   5   3   7       11.52       16.26      3.06 o 
   6   3   7       10.92        3.51      6.42 o 
   7   3   7        0.07        3.65      9.16 o 
  -9   4   7        2.55       11.33      5.59 o 
  -8   4   7        3.03       11.44      4.83 o 
  -7   4   7        0.93        0.66      3.62 o 
  -6   4   7        2.27        3.61      4.19 o 
  -5   4   7       28.88       30.12      2.84 o 
  -4   4   7       49.54       62.92      3.50 o 
  -3   4   7       18.14       25.00      3.27 o 
  -2   4   7      140.68      128.94      4.73 o 
  -1   4   7      125.40      127.72      5.20 o 
   0   4   7       46.97       44.41      3.26 o 
   1   4   7       28.45       29.47      2.75 o 
   2   4   7       53.25       49.99      3.37 o 
   3   4   7       36.72       38.89      3.30 o 
   4   4   7       37.77       35.42      3.56 o 
   5   4   7       78.63       81.37      4.99 o 
   6   4   7       15.98       17.62      6.05 o 
   7   4   7        2.56       -2.04      5.18 o 
  -8   5   7       11.86        6.56      6.48 o 
  -7   5   7       47.31       65.68      7.51 o 
  -6   5   7      135.87      144.40      7.15 o 
  -5   5   7      131.55      135.25      5.15 o 
  -4   5   7       18.47       14.20      2.41 o 
  -3   5   7        0.53        1.49      2.28 o 
  -2   5   7      116.89      103.34      4.42 o 
  -1   5   7       73.67       78.61      6.26 o 
   0   5   7        3.55        5.88      3.73 o 
   1   5   7       70.35       66.76      4.01 o 
   2   5   7       14.63        6.31      2.28 o 
   3   5   7        1.06        0.60      2.37 o 
   4   5   7      144.35      152.59      8.15 o 
   5   5   7        8.32        7.15      4.21 o 
   6   5   7        2.54        6.44      8.24 o 
   7   5   7        8.06       32.86      9.79 o 
  -8   6   7        0.02       -1.72      5.42 o 
  -7   6   7        3.70       12.58      5.11 o 
  -6   6   7        9.54       18.24      5.03 o 
  -5   6   7       92.89       97.35      6.11 o 
  -4   6   7       12.91       17.68      2.69 o 
  -3   6   7        4.09        3.58      2.31 o 
  -2   6   7       16.37       15.82      2.47 o 
  -1   6   7      151.93      163.25      8.68 o 
   0   6   7       75.67       71.22      4.24 o 
   1   6   7       98.27       93.79      4.76 o 
   2   6   7       77.83       80.94      4.58 o 
   3   6   7      165.32      166.25      6.43 o 
   4   6   7        4.21        8.21      3.35 o 
   5   6   7       45.54       39.16      6.73 o 
   6   6   7       19.60       34.74      5.67 o 
   7   6   7        4.57       10.75      8.72 o 
  -8   7   7        4.71        0.95      5.39 o 
  -7   7   7        9.49        6.05     11.56 o 
  -6   7   7        6.93       11.33      7.51 o 
  -5   7   7       24.69       36.12      3.56 o 
  -4   7   7        0.15        3.52      2.52 o 
  -3   7   7        1.12        3.02      2.21 o 
  -2   7   7       20.42       20.50      2.63 o 
  -1   7   7       10.38       10.87      3.99 o 
   0   7   7        5.82       11.38      4.71 o 
   1   7   7       16.78       22.43      3.43 o 
   2   7   7       44.36       49.33      4.11 o 
   3   7   7        0.54        3.10      3.41 o 
   4   7   7        1.55        5.15      3.96 o 
   5   7   7        0.15       -0.60      4.14 o 
   6   7   7        3.90        8.25      8.04 o 
   7   7   7        0.18        6.07      8.80 o 
  -8   8   7        0.01       -0.72      6.16 o 
  -7   8   7       35.76       28.25      6.38 o 
  -6   8   7       52.49       74.60      7.64 o 
  -5   8   7        1.11       -0.11     10.62 o 
  -4   8   7       44.77       54.36      4.56 o 
  -3   8   7        0.22        3.23      2.43 o 
  -2   8   7        8.59       11.43      3.30 o 
  -1   8   7       26.27       30.74      3.96 o 
   0   8   7       40.27       45.48      3.83 o 
   1   8   7        0.15        2.11      2.86 o 
   2   8   7        0.46        0.70      2.98 o 
   3   8   7        9.33       19.86      4.51 o 
   4   8   7       33.55       41.22      5.38 o 
   5   8   7       49.27       53.86      6.30 o 
   6   8   7        5.97        4.39      4.18 o 
  -7   9   7        5.36        2.36      5.90 o 
  -6   9   7       77.20       79.75      8.22 o 
  -5   9   7      106.22      120.11      9.32 o 
  -4   9   7        0.05        1.62      3.12 o 
  -3   9   7       17.07       10.23      3.37 o 
  -2   9   7      247.94      234.18      7.83 o 
  -1   9   7      149.73      157.85      6.59 o 
   0   9   7        6.94        4.65      3.10 o 
   1   9   7       65.35       54.20      4.62 o 
   2   9   7       26.71       30.51      4.92 o 
   3   9   7        0.36       -0.64      3.93 o 
   4   9   7       63.89       57.84     10.58 o 
   5   9   7        0.62        0.65      6.68 o 
   6   9   7        0.69        8.12      8.13 o 
  -7  10   7        0.72        7.98      6.81 o 
  -6  10   7        4.62       11.23     12.48 o 
  -5  10   7        0.63       -3.13      5.03 o 
  -4  10   7       10.48        6.91      3.62 o 
  -3  10   7       38.18       36.13      6.55 o 
  -2  10   7        0.07       -2.32      3.42 o 
  -1  10   7       11.87       16.73      4.27 o 
   0  10   7       30.71       30.26      5.20 o 
   1  10   7        1.70        1.14      3.83 o 
   2  10   7       15.50       18.00      4.97 o 
   3  10   7        8.96       12.91      4.66 o 
   4  10   7       14.99       17.43      5.31 o 
   5  10   7       34.99       38.73      6.70 o 
  -6  11   7        7.39       11.75      6.97 o 
  -5  11   7        9.18       11.86     15.42 o 
  -4  11   7        1.79        2.93      3.85 o 
  -3  11   7        1.07        0.90      6.94 o 
  -2  11   7       14.08       15.33      4.88 o 
  -1  11   7        2.92        0.74      4.21 o 
   0  11   7        0.62        5.71      7.84 o 
   1  11   7        8.04        2.25      4.40 o 
   2  11   7        1.06        3.93     10.76 o 
   3  11   7        6.70       10.84      5.19 o 
   4  11   7        0.46        0.48      4.90 o 
   5  11   7        0.07        5.35      5.91 o 
  -5  12   7        3.58        0.95      6.41 o 
  -4  12   7       17.07       12.87      6.42 o 
  -3  12   7       26.00       19.20      5.18 o 
  -2  12   7        1.72        3.26      4.11 o 
  -1  12   7       20.44        9.25      4.40 o 
   0  12   7       12.01       11.55      5.09 o 
   1  12   7        1.61        2.43      4.95 o 
   2  12   7        0.06        7.20      5.19 o 
   3  12   7       22.53       30.48      6.45 o 
   4  12   7        0.99        3.85      5.48 o 
  -4  13   7        5.55       -5.01      9.02 o 
  -3  13   7        3.35        8.11      4.90 o 
  -2  13   7       77.99       69.42      6.56 o 
  -1  13   7       82.25       91.62     12.70 o 
   0  13   7        0.23       -1.08      4.90 o 
   1  13   7       10.56        9.85      5.63 o 
   2  13   7       21.19       19.22      5.65 o 
   3  13   7        4.60        5.07      6.12 o 
  -3  14   7        3.38        5.83      5.44 o 
  -2  14   7        1.35        3.52      4.45 o 
  -1  14   7        0.48        4.47      4.50 o 
   0  14   7        4.31        8.83      4.94 o 
   1  14   7        6.58        6.34      7.23 o 
   2  14   7        2.02        4.45      9.59 o 
  -7   0   8        0.68        3.90      6.92 o 
  -6   0   8       53.02       57.48      7.84 o 
  -5   0   8       60.34       74.59      8.24 o 
  -4   0   8       78.42       87.22      7.80 o 
  -3   0   8      106.10       95.75      7.65 o 
  -2   0   8      206.73      244.91      7.71 o 
  -1   0   8        4.03        8.44      2.51 o 
   0   0   8        1.25        6.51      2.41 o 
   1   0   8      215.89      230.76      8.62 o 
   2   0   8        1.37       12.98      4.20 o 
   3   0   8      161.57      153.92     10.47 o 
   4   0   8       11.83       21.38      3.43 o 
   5   0   8       16.36       35.84      9.05 o 
   6   0   8        3.52       -0.44      6.62 o 
   7   0   8       12.72        3.28      9.46 o 
  -8   1   8        7.66        8.72      5.85 o 
  -7   1   8        0.02        0.34      4.06 o 
  -6   1   8      133.87      135.12      5.85 o 
  -5   1   8       42.68       38.76      4.75 o 
  -4   1   8       52.87       53.53      5.05 o 
  -3   1   8       90.82       84.88      4.54 o 
  -2   1   8       81.97       89.16      6.36 o 
  -1   1   8       10.85       13.27      2.38 o 
   0   1   8       56.74       62.61      3.62 o 
   1   1   8       95.06       89.02      3.75 o 
   2   1   8      604.14      549.27     15.33 o 
   3   1   8       46.71       52.24      3.25 o 
   4   1   8       16.89       19.01      2.84 o 
   5   1   8        0.06       -2.57      4.71 o 
   6   1   8        0.00        0.22      5.10 o 
   7   1   8        0.00        2.09      5.80 o 
  -8   2   8       26.41       37.79      6.81 o 
  -7   2   8        7.03       10.56      6.90 o 
  -6   2   8       37.87       38.42      3.46 o 
  -5   2   8       73.49       77.34      4.05 o 
  -4   2   8       24.81       25.78      3.26 o 
  -3   2   8        0.89       -2.13      1.98 o 
  -2   2   8        8.70        9.23      2.18 o 
  -1   2   8       22.69       23.06      2.68 o 
   0   2   8       36.34       36.22      3.07 o 
   1   2   8       17.99       16.05      2.48 o 
   2   2   8       75.22       76.99      4.27 o 
   3   2   8       29.10       31.89      3.40 o 
   4   2   8        4.84        8.75      2.09 o 
   5   2   8        1.17        3.90      4.84 o 
   6   2   8        0.59        3.44      5.48 o 
   7   2   8        0.77        5.74      5.97 o 
  -8   3   8        6.89        8.20      5.14 o 
  -7   3   8       71.34       83.15      5.76 o 
  -6   3   8       35.97       45.68      3.79 o 
  -5   3   8       75.13       77.53      5.15 o 
  -4   3   8       14.44        9.49      2.34 o 
  -3   3   8       38.70       47.26      3.20 o 
  -2   3   8        0.00        5.57      1.81 o 
  -1   3   8      110.49      112.49      5.01 o 
   0   3   8      130.96      121.05     10.30 o 
   1   3   8       28.55       22.75      2.72 o 
   2   3   8       74.54       83.10      6.05 o 
   3   3   8       20.10       22.85      2.68 o 
   4   3   8        5.70        7.60      3.52 o 
   5   3   8        7.49       14.37      3.62 o 
   6   3   8       15.15       16.83      7.03 o 
   7   3   8        4.85        6.55      6.07 o 
  -8   4   8       53.92       69.18     14.09 o 
  -7   4   8       20.69       23.17      4.61 o 
  -6   4   8       32.31       41.69      4.64 o 
  -5   4   8      196.84      187.37      6.26 o 
  -4   4   8      149.90      150.24      5.40 o 
  -3   4   8       12.36       16.78      2.48 o 
  -2   4   8       98.95      108.18      5.63 o 
  -1   4   8       18.85       21.37      3.98 o 
   0   4   8        7.21       13.58      3.96 o 
   1   4   8      298.79      297.64      9.04 o 
   2   4   8      112.59      105.28      5.02 o 
   3   4   8        1.95        3.15      3.68 o 
   4   4   8        0.10        5.14      4.49 o 
   5   4   8        8.88        6.43      3.58 o 
   6   4   8        0.11       17.15      8.57 o 
   7   4   8        4.30        9.64      8.68 o 
  -8   5   8        3.40       -1.13      5.75 o 
  -7   5   8        4.91        7.85      7.94 o 
  -6   5   8        6.88       -0.63      3.94 o 
  -5   5   8       17.95       21.40      3.13 o 
  -4   5   8        1.99        5.40      2.51 o 
  -3   5   8        6.70       15.34      2.65 o 
  -2   5   8        1.57        2.52      2.24 o 
  -1   5   8       24.51       32.60      3.26 o 
   0   5   8       67.13       69.59      4.36 o 
   1   5   8       60.10       66.42      4.23 o 
   2   5   8       62.91       59.60      4.22 o 
   3   5   8        4.81        3.93      3.18 o 
   4   5   8        1.77        7.23      6.92 o 
   5   5   8        0.03       -1.45      3.44 o 
   6   5   8        0.60        3.46      8.57 o 
  -7   6   8        5.99       -1.67      9.44 o 
  -6   6   8        4.91        9.52      5.79 o 
  -5   6   8       48.33       53.51      4.03 o 
  -4   6   8       21.96       23.13      3.46 o 
  -3   6   8       42.09       40.44      3.55 o 
  -2   6   8      118.92      126.32      5.27 o 
  -1   6   8       35.53       28.96      3.30 o 
   0   6   8       59.19       58.45      4.10 o 
   1   6   8        0.03        3.82      2.28 o 
   2   6   8        2.33        3.65      2.64 o 
   3   6   8        0.86        4.87      2.79 o 
   4   6   8        0.06       -0.38      3.34 o 
   5   6   8       15.84       23.77      4.80 o 
   6   6   8        3.37       -0.11      8.35 o 
  -7   7   8      104.62      116.13      9.27 o 
  -6   7   8       28.75       46.08      6.87 o 
  -5   7   8        2.85        5.64      2.92 o 
  -4   7   8       75.00       61.51      4.26 o 
  -3   7   8       71.50       65.13      4.30 o 
  -2   7   8       25.48       22.42      3.28 o 
  -1   7   8        1.35        2.21      2.66 o 
   0   7   8       64.90       61.92      5.11 o 
   1   7   8       83.67       80.56      5.89 o 
   2   7   8       33.56       31.39      3.66 o 
   3   7   8        4.41        7.41      3.83 o 
   4   7   8       31.30       29.21      5.22 o 
   5   7   8        0.52        3.79      5.59 o 
   6   7   8        5.98        8.47      5.34 o 
  -7   8   8        8.77       12.39      6.45 o 
  -6   8   8        6.86       15.11      6.18 o 
  -5   8   8       87.99       80.28      5.60 o 
  -4   8   8       59.19       66.81      4.76 o 
  -3   8   8       36.47       26.55      3.54 o 
  -2   8   8      133.42      131.61      6.01 o 
  -1   8   8       95.25      116.69      6.26 o 
   0   8   8       49.63       49.74      4.54 o 
   1   8   8       13.55       13.29      4.04 o 
   2   8   8       21.51       18.60      3.62 o 
   3   8   8       11.53        6.09      4.04 o 
   4   8   8        0.17        4.08      4.31 o 
   5   8   8       21.09       16.84      6.68 o 
  -6   9   8        2.89       -0.09      5.62 o 
  -5   9   8        0.30        0.77      5.30 o 
  -4   9   8        0.41        1.83      4.14 o 
  -3   9   8        4.14        6.97      3.27 o 
  -2   9   8       69.66       64.67      7.48 o 
  -1   9   8       76.13       79.94      5.59 o 
   0   9   8        0.19       -1.70      3.05 o 
   1   9   8        7.64        6.82      3.51 o 
   2   9   8        0.03        4.43      3.81 o 
   3   9   8        0.29        4.29      4.27 o 
   4   9   8        3.50       13.84      5.06 o 
   5   9   8        9.86       10.38      5.75 o 
  -6  10   8        0.01        9.18      6.12 o 
  -5  10   8        2.80        4.61     10.82 o 
  -4  10   8       12.09        8.31      4.18 o 
  -3  10   8        0.04        2.50      3.63 o 
  -2  10   8        5.53        4.04      3.82 o 
  -1  10   8        0.04        7.88      3.38 o 
   0  10   8        1.05        4.23      3.20 o 
   1  10   8       43.18       41.77      4.79 o 
   2  10   8        1.58        4.63      4.78 o 
   3  10   8       11.00        9.19      4.88 o 
   4  10   8        2.77        6.48      4.94 o 
  -5  11   8       15.85       13.01      7.55 o 
  -4  11   8       13.18       16.37     10.59 o 
  -3  11   8        2.61       -1.65      3.79 o 
  -2  11   8       31.16       16.56      4.51 o 
  -1  11   8       43.26       44.71      5.65 o 
   0  11   8       87.26       98.01     18.29 o 
   1  11   8       39.77       45.72      6.44 o 
   2  11   8        2.30        5.04      4.38 o 
   3  11   8        0.02        3.32      4.62 o 
   4  11   8        0.47       -1.09      4.88 o 
  -4  12   8        2.59        0.56      7.18 o 
  -3  12   8        4.06        7.50      4.25 o 
  -2  12   8        1.01        6.29      4.39 o 
  -1  12   8        6.28       11.89      6.91 o 
   0  12   8        3.49        8.35      6.51 o 
   1  12   8        3.52        3.55      8.41 o 
   2  12   8        2.30        6.92      5.13 o 
   3  12   8        1.57        6.98      5.72 o 
  -3  13   8       17.58       14.65      4.77 o 
  -2  13   8        2.31       12.61      6.10 o 
  -1  13   8        0.98        7.24      4.93 o 
   0  13   8        2.33       -1.89      5.65 o 
   1  13   8        4.74        2.94      5.66 o 
   2  13   8       26.59       17.65      6.43 o 
  -7   1   9       39.75       38.20      8.39 o 
  -6   1   9       17.97       21.84      4.97 o 
  -5   1   9      121.09      112.11      7.19 o 
  -4   1   9      112.51      124.17      7.27 o 
  -3   1   9        0.06       -0.39      3.06 o 
  -2   1   9       60.68       57.75      4.70 o 
  -1   1   9       52.34       55.62      4.45 o 
   0   1   9        0.01        2.80      2.26 o 
   1   1   9       30.37       37.31      5.64 o 
   2   1   9       61.20       54.99      3.92 o 
   3   1   9       16.37       14.19      2.79 o 
   4   1   9        1.06        5.26      3.71 o 
   5   1   9        1.90       11.80      5.75 o 
   6   1   9        0.04        5.33      5.93 o 
  -7   2   9       16.05       29.81      8.21 o 
  -6   2   9       39.61       35.62      5.32 o 
  -5   2   9       19.73        6.40      4.04 o 
  -4   2   9       46.88       54.65      6.39 o 
  -3   2   9       25.43       24.66      3.62 o 
  -2   2   9       88.70       76.60      5.79 o 
  -1   2   9        9.91       13.14      2.90 o 
   0   2   9       11.06       11.22      2.59 o 
   1   2   9        0.69        4.85      2.15 o 
   2   2   9        0.00        4.49      2.44 o 
   3   2   9       92.06      107.82      5.33 o 
   4   2   9       14.30       18.76      4.42 o 
   5   2   9        0.24       12.48      8.50 o 
   6   2   9        0.00        4.71      8.72 o 
  -7   3   9       29.43       26.79      8.80 o 
  -6   3   9       18.37       24.44      5.07 o 
  -5   3   9      104.25      102.28      6.13 o 
  -4   3   9       87.75       96.16      5.54 o 
  -3   3   9        5.29        7.10      3.10 o 
  -2   3   9       26.27       34.11      3.23 o 
  -1   3   9       23.38       17.59      2.82 o 
   0   3   9       40.61       42.34      4.62 o 
   1   3   9       40.34       40.74      3.49 o 
   2   3   9       68.86       60.45      4.19 o 
   3   3   9       46.63       38.13      3.74 o 
   4   3   9        0.91       -1.71      3.54 o 
   5   3   9        1.21       -0.18      7.80 o 
   6   3   9        0.32       -2.76      8.10 o 
  -7   4   9        0.03       -0.28      4.61 o 
  -6   4   9       14.62       17.00      4.81 o 
  -5   4   9        0.01        3.83      3.50 o 
  -4   4   9       13.05       14.29      4.69 o 
  -3   4   9        0.12        2.11      4.65 o 
  -2   4   9       20.74       17.90      2.80 o 
  -1   4   9      129.39      109.83      5.48 o 
   0   4   9       42.52       39.90      4.72 o 
   1   4   9        9.96       12.50      2.78 o 
   2   4   9        4.20        0.74      2.53 o 
   3   4   9        4.05        8.49      3.25 o 
   4   4   9        1.49        2.74      3.90 o 
   5   4   9        3.39        3.21      6.50 o 
   6   4   9       10.80       29.51     10.19 o 
  -7   5   9       28.13       37.41      5.62 o 
  -6   5   9        0.55        2.25      4.18 o 
  -5   5   9       29.93       33.27      3.80 o 
  -4   5   9       31.26       48.87      5.11 o 
  -3   5   9        3.27        7.76      2.94 o 
  -2   5   9       70.57       62.92      3.76 o 
  -1   5   9        9.25       13.57      4.16 o 
   0   5   9       96.38       79.43      4.95 o 
   1   5   9        0.94        5.59      2.59 o 
   2   5   9        4.31        4.45      2.96 o 
   3   5   9        9.39       12.79      3.52 o 
   4   5   9       16.74       16.18      4.52 o 
   5   5   9        1.60        7.48      4.28 o 
  -7   6   9        1.37        3.94      4.75 o 
  -6   6   9        9.80       14.04      4.80 o 
  -5   6   9        2.50        4.49      3.29 o 
  -4   6   9       23.64       25.23      3.51 o 
  -3   6   9       34.60       40.03      4.05 o 
  -2   6   9        4.99        6.10      2.80 o 
  -1   6   9       85.46       89.89      6.23 o 
   0   6   9       15.97       16.73      3.45 o 
   1   6   9        3.75        2.08      2.79 o 
   2   6   9        8.18       11.02      3.03 o 
   3   6   9       39.38       33.19      4.87 o 
   4   6   9        3.37        9.76      4.38 o 
   5   6   9        0.79        5.08      7.23 o 
  -6   7   9        2.58        8.46      4.91 o 
  -5   7   9        0.23        0.66      3.33 o 
  -4   7   9        0.46       -0.59      2.99 o 
  -3   7   9        0.61        1.27      3.06 o 
  -2   7   9        0.20        1.12      2.87 o 
  -1   7   9       39.64       43.48      4.12 o 
   0   7   9        0.08       -4.57      3.74 o 
   1   7   9        9.94        3.83      3.00 o 
   2   7   9        0.07        6.80      3.18 o 
   3   7   9        0.30       -2.30      4.18 o 
   4   7   9        1.52       -5.08      4.16 o 
   5   7   9        0.04        7.25      9.48 o 
  -6   8   9       48.66       48.71      7.77 o 
  -5   8   9        0.22        3.56      3.62 o 
  -4   8   9       19.09       30.57      4.23 o 
  -3   8   9        0.80        4.60      5.20 o 
  -2   8   9       15.57       18.76      3.48 o 
  -1   8   9       90.73       99.46      5.72 o 
   0   8   9       33.88       32.56      4.33 o 
   1   8   9        0.14        2.02      3.04 o 
   2   8   9        0.03        0.64      3.33 o 
   3   8   9        4.25       11.08      4.22 o 
   4   8   9        0.22       10.51      4.71 o 
  -5   9   9       56.46       54.95      8.41 o 
  -4   9   9       52.08       64.77      7.44 o 
  -3   9   9        0.05        4.50      3.42 o 
  -2   9   9      135.04      132.51      7.62 o 
  -1   9   9       60.17       62.70      5.02 o 
   0   9   9       23.26       18.63      4.13 o 
   1   9   9        1.82        2.70      3.45 o 
   2   9   9       11.68       11.19      3.84 o 
   3   9   9        0.17       -6.02      5.83 o 
   4   9   9        1.78        3.34      4.85 o 
  -5  10   9        2.04       10.33      7.51 o 
  -4  10   9        1.79        2.70      4.25 o 
  -3  10   9        7.51       14.89      4.52 o 
  -2  10   9       15.24       15.94      3.97 o 
  -1  10   9       77.92       82.15      5.85 o 
   0  10   9        5.34       11.22      4.05 o 
   1  10   9        0.25        1.27      3.69 o 
   2  10   9        1.84        5.47      4.75 o 
   3  10   9        3.12        3.55      4.99 o 
  -4  11   9        1.49        5.03      6.15 o 
  -3  11   9        0.01       -3.16      8.21 o 
  -2  11   9        4.68        4.97      4.66 o 
  -1  11   9       14.36       15.59      5.61 o 
   0  11   9        1.41        5.56      4.78 o 
   1  11   9        0.09        0.58      4.24 o 
   2  11   9        1.44        4.18      5.36 o 
  -2  12   9        1.14       -0.66      7.35 o 
  -1  12   9       10.74       10.29      4.97 o 
   0  12   9        9.70       14.20      6.59 o 
   1  12   9        3.93        4.33      8.00 o 
  -7   0  10       16.65       31.87      8.17 o 
  -6   0  10        0.88        0.63      6.18 o 
  -5   0  10        9.71        8.80      6.48 o 
  -4   0  10       21.11       21.45      6.44 o 
  -3   0  10       57.61       43.46      6.96 o 
  -2   0  10       99.03       86.48      8.80 o 
  -1   0  10        6.51       23.52      5.45 o 
   0   0  10        0.27        8.17      4.34 o 
   1   0  10       27.53       38.82      5.96 o 
   2   0  10        1.22       10.64      4.71 o 
   3   0  10        3.61       -3.79      4.16 o 
   4   0  10       14.37       23.55      6.48 o 
  -7   1  10        0.32       16.08      8.61 o 
  -6   1  10        4.90       19.94      6.59 o 
  -5   1  10       10.50       18.31      4.63 o 
  -4   1  10       71.38       68.83      6.00 o 
  -3   1  10       33.11       25.87      4.47 o 
  -2   1  10        0.66        0.13      3.25 o 
  -1   1  10        6.50       12.10      3.28 o 
   0   1  10        7.31        2.59      5.61 o 
   1   1  10        5.56        8.06      3.11 o 
   2   1  10       30.31       21.70      3.59 o 
   3   1  10       23.50       28.74      4.03 o 
   4   1  10       15.59       21.20      5.70 o 
   5   1  10        2.00        7.21      9.16 o 
  -7   2  10        0.08      -10.49      6.99 o 
  -6   2  10       24.02       28.89     12.09 o 
  -5   2  10       16.92        7.05     11.04 o 
  -4   2  10       20.36       17.24      4.42 o 
  -3   2  10       19.59       14.57      5.92 o 
  -2   2  10        4.44        7.05      7.14 o 
  -1   2  10        1.40        2.47      3.50 o 
   0   2  10       13.84       15.69      4.84 o 
   1   2  10        1.46        7.87      2.61 o 
   2   2  10       16.54       17.56      4.66 o 
   3   2  10       13.78       11.95      3.12 o 
   4   2  10        3.22        9.26      8.15 o 
   5   2  10        3.04       12.55      8.72 o 
  -6   3  10       13.49       23.04      5.61 o 
  -5   3  10        2.71        4.91      4.35 o 
  -4   3  10        6.71        6.68      4.11 o 
  -3   3  10       12.38       13.33      4.32 o 
  -2   3  10        2.83        3.15      2.54 o 
  -1   3  10        0.26       -1.62      2.28 o 
   0   3  10       69.49       69.29      4.80 o 
   1   3  10       12.24        6.43      2.76 o 
   2   3  10        8.61        8.88      3.05 o 
   3   3  10        6.66       12.28      3.10 o 
   4   3  10        1.30        6.95      4.23 o 
   5   3  10        0.84       13.80      8.87 o 
  -6   4  10       27.14       32.93      5.63 o 
  -5   4  10      118.86      125.52      8.14 o 
  -4   4  10       84.05       95.93      6.22 o 
  -3   4  10        0.66        2.31      3.06 o 
  -2   4  10        7.24       10.67      2.91 o 
  -1   4  10        6.39        8.06      2.64 o 
   0   4  10        9.69       11.12      3.17 o 
   1   4  10       26.90       19.20      3.31 o 
   2   4  10       24.96       24.38      3.75 o 
   3   4  10       20.49       23.50      3.63 o 
   4   4  10        0.52        0.72      7.21 o 
  -6   5  10        0.00        4.00      7.36 o 
  -5   5  10        2.27        7.11      4.27 o 
  -4   5  10       12.87       15.35      4.05 o 
  -3   5  10        2.19       -0.19      4.23 o 
  -2   5  10        2.36        4.27      3.33 o 
  -1   5  10        0.62        5.18      2.95 o 
   0   5  10       14.87       13.80      3.41 o 
   1   5  10        3.89        5.69      3.58 o 
   2   5  10       11.35        8.94      4.69 o 
   3   5  10        4.46        5.70      4.19 o 
   4   5  10        3.46        7.22      6.72 o 
  -6   6  10        1.11        5.66     11.32 o 
  -5   6  10        9.38        9.70      6.39 o 
  -4   6  10        1.18        5.52      3.72 o 
  -3   6  10        2.81        6.18      3.79 o 
  -2   6  10        7.97        7.09      3.15 o 
  -1   6  10       29.62       37.04      4.02 o 
   0   6  10       39.71       28.03      3.92 o 
   1   6  10        0.65        7.90      3.16 o 
   2   6  10        0.21        6.33      3.15 o 
   3   6  10        1.88        0.81      4.01 o 
   4   6  10        2.79       12.13     15.31 o 
  -5   7  10        2.24       10.53      5.09 o 
  -4   7  10        3.66       13.37      3.97 o 
  -3   7  10        2.61       12.17      3.70 o 
  -2   7  10        0.10        2.69      3.33 o 
  -1   7  10       18.24       18.72      3.71 o 
   0   7  10       25.85       28.41      4.17 o 
   1   7  10       27.84       23.13      4.01 o 
   2   7  10        0.17        6.45      3.61 o 
   3   7  10        4.78       16.71      5.12 o 
  -5   8  10       16.18       25.57      4.35 o 
  -4   8  10       10.11       16.58      4.76 o 
  -3   8  10        0.00       -1.54      3.43 o 
  -2   8  10        4.65        7.35      3.49 o 
  -1   8  10       71.04       81.53      5.69 o 
   0   8  10       58.28       53.38      5.31 o 
   1   8  10        0.06        4.24      3.54 o 
   2   8  10        3.04        5.45      3.71 o 
   3   8  10        1.76        6.45      4.34 o 
  -4   9  10        2.21        6.11      3.70 o 
  -3   9  10        6.35        1.79      5.09 o 
  -2   9  10       13.33       15.07      4.49 o 
  -1   9  10       13.79        6.26      3.79 o 
   0   9  10        0.03        1.26      3.70 o 
   1   9  10        0.00       12.98      7.25 o 
   2   9  10        0.00        5.17      4.92 o 
  -3  10  10        0.91        2.70      4.00 o 
  -2  10  10        0.76        4.02      4.03 o 
  -1  10  10        2.73        0.22      3.78 o 
   0  10  10        0.98        7.70      4.08 o 
   1  10  10       17.76       13.15      4.71 o 
  -5   1  11        6.44       10.43      4.64 o 
  -4   1  11       15.37       17.16      5.26 o 
  -3   1  11       21.75       33.70      5.07 o 
  -2   1  11        9.96        4.37      3.63 o 
  -1   1  11       19.05       21.05      7.64 o 
   0   1  11        1.06        8.27      3.53 o 
   1   1  11        0.42        2.94      3.13 o 
   2   1  11        0.71        2.90      3.61 o 
   3   1  11        0.10        6.05      3.77 o 
  -5   2  11        0.79        6.76      4.60 o 
  -4   2  11        2.66        6.33      4.54 o 
  -3   2  11       20.51       19.17      4.74 o 
  -2   2  11       48.10       50.20      5.37 o 
  -1   2  11        1.23        3.48      3.59 o 
   0   2  11       10.40       18.11      5.43 o 
   1   2  11        2.06        2.51      3.29 o 
   2   2  11       16.13       16.80      4.00 o 
   3   2  11       14.98       19.81      5.37 o 
  -5   3  11        0.01        9.61      4.82 o 
  -4   3  11       20.67       13.26      4.87 o 
  -3   3  11       24.56       16.49      4.65 o 
  -2   3  11        3.95        8.04      5.21 o 
  -1   3  11       14.60       13.02      4.64 o 
   0   3  11        6.79       11.82      3.71 o 
   1   3  11        0.17        5.83      6.61 o 
   2   3  11        0.18       -0.72      3.37 o 
   3   3  11        0.22        1.87      4.09 o 
  -5   4  11        8.43       12.24      4.98 o 
  -4   4  11        3.82        9.90      4.76 o 
  -3   4  11        0.67        1.05      4.06 o 
  -2   4  11        2.65       -0.04      3.68 o 
  -1   4  11       14.93       14.78      4.08 o 
   0   4  11        2.20        1.28      3.34 o 
   1   4  11        1.24        6.81      3.40 o 
   2   4  11        2.56        5.59      3.42 o 
   3   4  11        0.91       10.99      6.48 o 
  -4   5  11        2.42        7.12      4.46 o 
  -3   5  11        1.11        1.13      4.02 o 
  -2   5  11       14.73       16.14      3.78 o 
  -1   5  11        2.38        3.40      3.21 o 
   0   5  11        6.24        7.30      3.15 o 
   1   5  11        3.46        7.57      3.52 o 
   2   5  11        1.09        3.66      3.65 o 
  -4   6  11        0.00        7.33      3.99 o 
  -3   6  11       10.09        6.56      7.13 o 
  -2   6  11       11.21       20.02      3.73 o 
  -1   6  11        2.38        3.01      5.42 o 
   0   6  11        2.02        8.04      3.79 o 
   1   6  11        0.60       13.76      3.77 o 
   2   6  11        1.63        0.52      3.55 o 
  -3   7  11        0.00        1.89      4.32 o 
  -2   7  11        1.47       14.65      3.83 o 
  -1   7  11        3.72        5.87      3.73 o 
   0   7  11        1.47       -1.04      4.44 o 
   1   7  11        0.00        6.49      3.81 o 
  -2   8  11        1.17        1.93      3.85 o 
  -1   8  11       31.93       24.43      6.35 o 
   0   8  11       15.16       20.59      4.09 o 
  -3   0  12        7.50       12.95      6.48 o 
  -2   0  12       12.83       11.85      6.33 o 
  -1   0  12        8.11       17.00      6.73 o 
   0   0  12        3.54       11.41      6.00 o 
   1   0  12        5.89        9.83      6.84 o 
  -3   1  12        3.77       10.00      4.37 o 
  -2   1  12        0.72        3.98      8.46 o 
  -1   1  12        3.03        6.63      4.15 o 
   0   1  12        3.63       10.76      5.63 o 
   1   1  12        0.00       -1.91      3.74 o 
  -3   2  12        5.73        5.40      3.96 o 
  -2   2  12        1.22        3.90      4.31 o 
  -1   2  12        0.06       -0.70      5.13 o 
   0   2  12        0.59        5.86      4.21 o 
   1   2  12        1.38        2.49      4.03 o 
  -2   3  12        1.59        1.63      8.57 o 
  -1   3  12        1.89        5.77      4.55 o 
   0   3  12        6.08       -0.52      4.53 o 
  -2   4  12        0.70        5.76      4.25 o 
  -1   4  12        0.93        0.57      3.82 o 
   0   4  12        0.08       -0.99      4.16 o 
                                                 
